# Supplementary material for: Exploring Evolutionary Relationships within Neodermata Using Putative Orthologous Groups of Proteins, with Emphasis on Peptidases
Source: Trop Med Infect Dis. 2023 Jan 12;8(1):59. doi: 10.3390/tropicalmed8010059 (PMC9860727; doi:10.3390/tropicalmed8010059)
Supplement: Supplementary file 1 [file tropicalmed-08-00059-s001.zip]

Archive with 20 entries (17 files):
- Supplement_R4/
- Supplement_R4/Suplementary FigureS1-S11.pdf
- Supplement_R4/Supplementary Results.pdf
- Supplement_R4/Supplementary_File_S1_BUSCO_genome.zip
- Supplement_R4/Supplementary_File_S2_OMA_genome.zip
- Supplement_R4/Supplementary_File_S3_peptidase.zip
- Supplement_R4/Supplementary_File_S4_OMA_peptidase.zip
- Supplement_R4/Supplementary_File_S5_OMA_peptidase_phylogenetic.zip
- Supplement_R4/Supplementary_Table_S1_S16.xlsx
- __MACOSX/
- __MACOSX/._Supplement_R4
- __MACOSX/Supplement_R4/
- __MACOSX/Supplement_R4/._Suplementary FigureS1-S11.pdf
- __MACOSX/Supplement_R4/._Supplementary Results.pdf
- __MACOSX/Supplement_R4/._Supplementary_File_S1_BUSCO_genome.zip
- __MACOSX/Supplement_R4/._Supplementary_File_S2_OMA_genome.zip
- __MACOSX/Supplement_R4/._Supplementary_File_S3_peptidase.zip
- __MACOSX/Supplement_R4/._Supplementary_File_S4_OMA_peptidase.zip
- __MACOSX/Supplement_R4/._Supplementary_File_S5_OMA_peptidase_phylogenetic.zip
- __MACOSX/Supplement_R4/._Supplementary_Table_S1_S16.xlsx
