# Supplementary material for: Exploring Evolutionary Relationships within Neodermata Using Putative Orthologous Groups of Proteins, with Emphasis on Peptidases
Source: Trop Med Infect Dis. 2023 Jan 12;8(1):59. doi: 10.3390/tropicalmed8010059 (PMC9860727; doi:10.3390/tropicalmed8010059)
Supplement: Supplementary file 1 [file tropicalmed-08-00059-s001.zip › Supplement_R4/Supplementary_Table_S1_S16.xlsx]

## Sheet: ST S1
Supplementary Table S1. BUSCO OGPs of 13 platyhelminth species.
ID_busco	Annotation	Bsem	Enip	Emul	Fhe	Gsal	Hmic	Nmel	Pxen	Rvir	Slon	Sman	Smed	Tasi
177718at33208	WD40 repeat	1	1	1	1	1	1				1	1	1	1
179485at33208	WD40 repeat	1	1	1		1	1		1	1	1	1	1	1
184717at33208	ATP-binding cassette sub-family E member 1	1	1	1		1	1		1		1	1	1	1
190726at33208	Eukaryotic translation initiation factor 3 subunit D	1	1	1	1	1	1	1			1	1	1	1
246241at33208	26S proteasome non-ATPase regulatory subunit 12	1	1	1		1	1		1		1	1	1	1
271297at33208	Protoheme IX farnesyltransferase, mitochondrial	1	1	1	1	1	1			1	1	1	1	1
274044at33208	Plus-3 domain	1	1	1	1	1	1				1	1	1	1
279992at33208	Lin-9 DREAM MuvB core complex component	1	1	1	1	1	1		1			1	1	1
285146at33208	General transcription factor IIH subunit	1	1	1		1	1			1	1	1	1	1
301572at33208	Nop domain	1	1	1		1	1		1		1	1	1	1
302279at33208	WD40 repeat	1	1	1	1	1	1		1	1	1	1	1	1
315393at33208	COX15/CtaA family	1	1	1		1	1	1		1	1	1		1
333062at33208	Eukaryotic translation initiation factor 3 subunit E	1	1	1		1	1			1	1	1	1	1
344581at33208	Serine/threonine-protein phosphatase 2A activator	1		1	1	1	1	1	1		1	1	1	1
348544at33208	Translation initiation factor IF2/IF5	1		1	1	1	1	1	1	1	1	1		1
352854at33208	ATPase, V1 complex, subunit H	1	1	1		1		1	1		1	1	1	1
354829at33208	COP9 signalosome complex subunit 5	1	1	1	1	1	1	1			1	1	1	1
355739at33208	Golgi to ER traffic protein 4	1		1			1	1	1	1	1	1	1	1
366936at33208	Protein kinase domain		1	1	1	1	1	1		1	1	1	1	1
371297at33208	Replication factor C subunit 3	1	1	1	1	1	1	1		1	1	1	1	1
373040at33208	Zinc finger, CCCH-type	1	1	1	1	1	1		1	1	1	1	1	1
376982at33208	26S proteasome non-ATPase regulatory subunit 14	1	1	1	1	1	1	1		1	1	1
378768at33208	Small GTPase	1	1	1	1	1	1		1	1		1	1
382262at33208	Zinc finger CCCH-type containing 14	1	1	1	1	1	1		1	1		1		1
387878at33208	Amino acid transporter, transmembrane domain	1	1	1		1	1			1	1	1	1	1
397019at33208	ubiquitin-like modifier-activating enzyme 5	1		1		1	1		1	1	1	1	1	1
399092at33208	ubiquitin fusion degradation protein 1 homolog	1	1	1	1	1	1		1		1	1	1	1
401779at33208	Arsenical pump ATPase, ArsA/GET3	1	1	1	1	1	1	1		1			1	1
412542at33208	Exosome complex component, N-terminal domain	1	1	1		1	1	1		1		1	1	1
414571at33208	GPI-anchor transamidase	1	1	1		1	1		1	1	1		1	1
424392at33208	DNA-directed RNA polymerase, insert domain	1	1	1	1	1	1		1		1	1		1
427349at33208	Deoxyribose-phosphate aldolase	1	1	1		1	1	1	1	1	1	1	1	1
427789at33208	Peptidase M16, C-terminal	1	1	1	1	1	1		1		1	1	1	1
429274at33208	Replication termination factor 2	1		1		1	1	1		1	1	1	1	1
432155at33208	Metallo-beta-lactamase		1	1	1	1	1	1		1	1	1	1	1
434068at33208	Pre-mRNA-splicing factor 3	1	1	1		1	1			1	1	1	1	1
437653at33208	Ribosomal protein S2	1	1	1	1	1	1	1		1			1	1
438433at33208	Proteasome subunit alpha type	1	1	1	1	1	1	1		1	1	1		1
438453at33208	KRR1 small subunit processome component	1		1		1	1		1	1	1	1	1	1
442203at33208	Glycosyl transferase, family 1		1	1	1	1	1		1	1	1	1	1	1
443659at33208	Ribosomal protein L22/L17	1	1	1		1	1	1		1	1	1		1
444160at33208	tRNA (guanine-N(7)-)-methyltransferase	1		1	1	1	1	1	1		1	1	1	1
445091at33208	Ribosomal protein S23/S29, mitochondrial	1	1	1		1	1		1	1	1	1		1
448196at33208	Ribosomal protein S8e/ribosomal biogenesis NSA2	1	1	1		1	1	1		1	1	1	1	1
449189at33208	Eukaryotic translation initiation factor 3 subunit L	1	1	1		1	1			1	1	1	1	1
450785at33208	Ribosomal protein L3		1	1	1	1	1	1		1	1		1	1
452499at33208	carnosine N-methyltransferase		1	1		1	1	1	1	1		1	1	1
461193at33208	Translocation protein Sec62		1		1	1	1	1		1	1	1	1	1
464987at33208	Ribosomal biogenesis, methyltransferase, EMG1/NEP1	1		1	1	1	1	1	1		1	1		1
465092at33208	cyclin-K	1	1	1	1	1	1	1	1		1	1	1	1
465933at33208	NADH dehydrogenase	1		1		1	1	1	1		1	1	1	1
478073at33208	Ribosomal protein L2	1	1	1	1	1	1	1			1	1	1	1
481557at33208	Ribosome biogenesis protein NOP53	1		1		1	1	1		1	1	1	1	1
482691at33208	Autophagy-related protein 3	1	1	1		1	1	1		1	1	1		1
496219at33208	Brix domain	1		1	1	1	1	1			1	1	1	1
498535at33208	Pre-mRNA-splicing factor Isy1	1	1	1	1	1	1			1	1	1		1
502128at33208	WD40 repeat	1	1	1		1	1			1	1	1	1	1
503333at33208	GPN-loop GTPase		1	1	1	1	1		1	1	1	1		1
508188at33208	C-5 cytosine methyltransferase	1	1	1		1		1		1	1	1	1	1
509494at33208	60S ribosomal protein L18a	1		1	1	1	1	1	1		1	1	1	1
509816at33208	Myc-type, basic helix-loop-helix (bHLH) domain	1		1	1	1	1	1		1	1	1	1	1
511575at33208	Calcium load-activated calcium channel	1	1	1		1	1	1		1	1	1	1
511668at33208	RNA transcription, translation and transport factor protein	1	1	1		1	1	1		1	1	1	1	1
514698at33208	UPF0428 family	1		1	1	1	1	1	1	1	1		1	1
514740at33208	Pre-mRNA-splicing factor SPF27	1	1	1	1	1	1	1			1	1	1	1
515425at33208	NADH dehydrogenase	1		1	1	1	1	1			1	1	1	1
515640at33208	Eukaryotic translation initiation factor 6	1	1	1	1	1	1	1	1	1	1	1	1	1
516078at33208	Deoxyhypusine hydroxylase	1	1	1	1	1	1			1	1	1		1
523376at33208	Post-GPI attachment to proteins 3	1	1	1	1	1	1				1	1	1	1
523534at33208	Dynactin subunit 5	1	1	1	1	1	1	1	1	1	1		1
526487at33208	rRNA-processing protein FCF1 homolog	1		1		1	1	1	1		1	1	1	1
527406at33208	Zinc finger, CCCH-type	1		1	1	1	1		1	1		1	1	1
529092at33208	Chromatin modification-related protein Eaf6	1	1	1		1	1	1	1	1		1	1	1
529093at33208	ATPase, V1 complex, subunit D	1	1	1		1	1	1	1			1	1	1
532406at33208	Ribosome assembly factor mrt4	1		1	1	1	1	1	1	1			1	1
534172at33208	Ribosomal protein L4/L1e	1	1	1		1	1			1	1	1	1	1
534312at33208	Ubiquitin-fold modifier-conjugating enzyme 1	1	1	1		1	1	1			1	1	1	1
535650at33208	Ribosomal protein L15			1	1	1	1	1	1	1	1		1	1
537470at33208	V-ATPase proteolipid subunit	1	1	1		1	1	1			1	1	1	1
539043at33208	Adenylate kinase isoenzyme 6	1		1	1	1	1	1	1	1		1	1	1
539360at33208	TP53-regulating kinase	1		1	1	1	1	1	1			1	1	1
540193at33208	Bud13	1	1	1		1	1		1	1	1		1	1
541421at33208	Mediator complex, subunit Med7	1	1	1		1	1		1	1	1	1		1
546751at33208	coiled-coil domain-containing protein 130	1		1	1	1	1	1	1		1		1	1
548732at33208	Prefoldin alpha-like		1	1	1	1	1	1	1	1	1	1	1
551166at33208	thioredoxin-like protein 4A	1	1	1	1	1			1	1	1	1		1
553585at33208	Leucine-rich repeat	1	1	1	1	1	1			1		1	1	1
555162at33208	Translation initiation factor IF2/IF5	1		1		1	1	1		1	1	1	1	1
556337at33208	Ribosomal protein S13/S15, N-terminal	1	1	1	1	1	1	1	1	1	1			1
558791at33208	GNAT domain	1		1	1	1	1	1	1	1	1			1
560453at33208	Ribosomal protein L22/L17	1		1	1	1	1	1		1	1	1	1	1
563084at33208	Ribosomal protein S14	1		1	1	1	1	1	1	1	1	1	1	1
563359at33208	RWD domain		1	1		1	1	1	1	1	1	1		1
563426at33208	RNA recognition motif domain	1	1	1		1	1		1	1	1		1	1
563679at33208	Ribosomal protein S10 domain	1		1	1	1	1		1		1	1	1	1
564286at33208	RNA-binding motif protein, X-linked 2		1	1	1	1	1		1		1	1	1	1
566116at33208	ribosome maturation protein SBDS	1		1	1	1	1	1	1	1	1	1	1
567750at33208	Trafficking protein particle complex subunit 2		1	1		1		1	1	1	1	1	1	1
570262at33208	Proteasome subunit beta	1		1		1	1	1	1		1	1	1	1
570717at33208	coiled-coil domain-containing protein 25	1	1	1	1	1	1	1	1			1	1	1
572434at33208	Vta1, C-terminal	1	1	1	1		1	1	1	1	1	1	1	1
572754at33208	Ribosomal protein L7Ae/L30e/S12e/Gadd45	1		1	1	1		1	1	1	1	1	1	1
572845at33208	Inosine triphosphate pyrophosphatase	1		1		1	1	1	1	1	1	1	1	1
576633at33208	charged multivesicular body protein 2a	1	1	1	1	1	1	1			1	1		1
578959at33208	Mediator of RNA polymerase II transcription subunit 10		1	1		1	1	1	1		1	1	1	1
579029at33208	Ribosome biogenesis protein Nop16	1	1	1	1			1		1	1	1	1	1
581621at33208	Ribosomal protein L13	1		1	1	1	1	1	1		1	1	1	1
582265at33208	TIP41-like protein	1	1	1		1	1	1		1		1	1	1
582473at33208	zinc finger matrin-type protein 2	1		1	1	1	1		1	1		1	1	1
582823at33208	Ribosomal protein L19	1	1	1		1	1			1	1	1	1	1
586156at33208	Prefoldin alpha-like	1	1	1		1	1	1	1		1	1	1
586690at33208	endothelial differentiation-related factor 1	1	1	1	1	1	1	1	1			1		1
592872at33208	ESCRT-II complex, Vps25 subunit			1	1	1	1	1	1		1	1	1	1
594842at33208	ER membrane protein complex subunit 4	1	1	1		1	1	1		1	1		1	1
596131at33208	Transcription elongation factor SPT4	1		1		1	1	1		1	1	1	1	1
599320at33208	Ribosomal protein L35A	1		1		1		1	1	1	1	1	1	1
601650at33208	Ribosomal protein L7/L12, C-terminal	1	1	1		1	1	1	1	1	1	1	1
603673at33208	NADH dehydrogenase	1	1	1			1	1	1	1	1	1		1
606048at33208	Peptide chain release factor class I/class II			1	1	1	1	1	1	1	1	1	1	1
606539at33208	Ribosomal protein L14e domain	1		1	1	1	1	1	1	1			1	1
607862at33208	Ribosomal protein L29/L35	1		1		1	1	1		1	1	1	1	1
608924at33208	Ribosomal protein L27e	1		1	1	1	1	1	1	1	1	1	1	1
609899at33208	Ribosomal protein L47, mitochondrial	1	1	1		1	1		1	1	1	1		1
610427at33208	Trm112-like	1	1			1	1	1	1	1		1	1	1
613851at33208	Ribosomal L28e/Mak16	1	1	1	1	1	1	1	1	1	1	1	1	1
615585at33208	Ribosomal protein S16	1	1	1	1	1	1	1	1		1	1		1
616716at33208	ATP synthase, F1 complex, delta/epsilon subunit, N-terminal	1	1	1		1	1	1	1		1	1	1	1
617441at33208	LSM domain, eukaryotic/archaea-type	1	1	1		1	1	1	1		1	1	1	1
620546at33208	synaptosomal-associated protein 29	1	1	1	1		1	1	1	1	1		1	1
620753at33208	Protein SYS1 homolog	1		1	1	1		1	1	1	1	1		1
621585at33208	NADH dehydrogenase		1	1	1	1	1	1	1	1	1	1	1	1
622461at33208	Ribosomal protein S25	1		1	1	1	1			1	1	1	1	1
622560at33208	Ribosomal protein L24e-related	1		1	1		1	1	1	1	1	1	1	1
623324at33208	Ribosomal protein S19/S15	1		1	1	1	1	1	1		1	1	1
625769at33208	Transcription initiation factor TFIID subunit 12 domain	1	1	1		1	1	1			1	1	1	1
632234at33208	Ribosomal protein L31e	1	1	1	1	1	1	1	1		1	1	1
633619at33208	Ribosomal protein S18	1	1	1	1	1			1	1		1	1	1
Monogenea Monopisthocotylea: Nmel, Neobenedenia melleni; Gsal, Gyrodactylus salaris; Slon, Scutogyrus longicornis; Rvir, Rhabdosynochus viridisi. Cestoda: Tasi, Taenia asiatica; Emul, Echinococcus multilocularis; Hmic, Hymenolepis microstoma. Monogenea Polyopisthocotylea: Enip, Eudiplozoon nipponicum; Pxen, Protopolystoma xenopodis. Trematoda: Fhe, Fasciola hepatica; Sman, Schistosoma mansoni. Rh…

## Sheet: ST S2
Supplementary Table S2. OMA OGPs of 13 platyhelminth species.
ID	UniProt ID	Descriptor	E-value	Group	Bsem	Enip	Gsal	Hmic	Nmel	Pxen	Emul	Fhep	Rvir	Sman	Smed	Slon	Tasi
Smp_087760.1	sp P25319 FRIH1_SCHMA	Ferritin-1 heavy chain	3.67e-130	OG10022	1	1	0	1	1	0	1	1	1	1	1	0	1
Smp_048880.1	sp Q9BRQ6 MIC25_HUMAN	MICOS complex subunit MIC25	4.48e-10	OG10030	1	1	0	1	1	0	1	1	1	1	0	1	1
Smp_072380.2	sp P62870 ELOB_RAT	Elongin-B	1.81e-32	OG10055	1	1	0	1	1	1	1	1	1	1	1	1	1
Smp_084460.1	sp P41105 RL28_MOUSE	60S ribosomal protein L28	1.03e-33	OG10057	1	1	0	1	1	0	1	1	1	1	1	1	1
Smp_175740.2	sp P38754 RL14B_YEAST	60S ribosomal protein L14-B	6.05e-38	OG10132	1	1	1	1	1	1	1	1	1	1	1	1	1
Smp_089870.1	sp P06897 H2A1_XENLA	Histone H2A type 1	1.25e-77	OG10179	1	1	0	1	0	1	1	1	1	1	1	1	1
Smp_085540.2	sp P24733 MYS_ARGIR	Myosin heavy chain, striated muscle	0	OG101	1	1	1	1	0	0	1	1	1	1	1	1	1
Smp_063350.1	sp Q7ZV82 RL27_DANRE	60S ribosomal protein L27	1.37e-58	OG10205	1	1	1	0	1	1	1	1	1	1	1	1	1
Smp_060090.1	sp Q9SMI3 RS12_CYAPA	40S ribosomal protein S12	7.64e-43	OG10210	1	1	0	1	0	1	1	1	1	1	1	1	1
Smp_306140.3	sp Q8MPD6 MED31_TAESO	Mediator of RNA polymerase II transcription subunit 31	4.61e-48	OG10262	1	0	0	1	1	1	1	0	1	1	1	1	1
Smp_045710.1	sp Q6GL11 CHM4B_XENTR	Charged multivesicular body protein 4b	5.6e-54	OG10283	1	1	1	1	1	1	1	1	1	1	1	0	0
Smp_077090.1	sp Q9H1K1 ISCU_HUMAN	Iron-sulfur cluster assembly enzyme ISCU, mitochondrial	1.19e-73	OG10345	1	1	0	1	1	1	1	0	0	1	1	1	1
Smp_004310.1	sp P63081 VATL_RAT	V-type proton ATPase 16 kDa proteolipid subunit	6.66e-73	OG10371	1	1	0	1	1	1	1	1	0	1	1	1	0
Smp_061200.1	sp Q90YT3 RL35A_ICTPU	60S ribosomal protein L35a	7.83e-48	OG10373	1	1	1	0	1	1	1	0	1	1	1	1	1
Smp_322410.1	sp Q9D3D9 ATPD_MOUSE	ATP synthase subunit delta, mitochondrial	2.19e-45	OG10385	1	1	0	1	1	1	1	0	0	1	1	1	1
Smp_032230.1	sp Q9CQ92 FIS1_MOUSE	Mitochondrial fission 1 protein	7.4e-23	OG10388	0	1	1	1	1	1	1	0	1	1	0	1	1
Smp_085300.1	sp Q54GK6 RL222_DICDI	60S ribosomal protein L22 2	1.47e-29	OG10399	1	1	0	1	1	0	1	1	1	1	1	0	1
Smp_342910.1	sp A4FV84 MRT4_BOVIN	mRNA turnover protein 4 homolog	7.56e-55	OG10404	1	1	0	1	1	1	1	1	1	1	1	1	0
Smp_091240.1	sp P81004 VDAC2_XENLA	Voltage-dependent anion-selective channel protein 2	1.25e-44	OG10466	1	1	0	1	1	1	0	1	1	1	1	1	0
Smp_009320.1	sp P83941 ELOC_RAT	Elongin-C	1.05e-66	OG10492	1	1	1	1	1	1	1	1	1	1	1	1	1
Smp_082050.1	sp P61087 UBE2K_MOUSE	Ubiquitin-conjugating enzyme E2 K	8.03e-76	OG10510	1	1	1	1	1	1	1	1	0	1	1	1	0
Smp_104660.1	sp Q6P8E9 NH2L1_XENTR	NHP2-like protein 1	5.08e-62	OG10637	1	1	1	1	1	1	1	1	0	1	1	1	0
Smp_072950.1	sp B4JG34 TMEDE_DROGR	Transmembrane emp24 domain-containing protein eca	1.57e-84	OG10695	1	1	0	1	1	1	1	0	1	1	1	1	0
Smp_044580.1	sp P58374 RL30_BRABE	60S ribosomal protein L30	1.27e-52	OG10706	1	1	1	0	1	1	1	1	0	1	1	0	1
Smp_067480.1	sp Q94743 SORCN_SCHJA	Sorcin	8.17e-79	OG10713	0	1	0	1	1	0	1	1	1	1	1	1	1
Smp_020120.1	sp Q561X0 NEPR1_DANRE	Nuclear envelope phosphatase-regulatory subunit 1	2.59e-40	OG10780	1	1	1	1	0	1	1	1	1	1	1	1	1
Smp_004980.1	sp Q9BYC9 RM20_HUMAN	39S ribosomal protein L20, mitochondrial	1.1e-20	OG10914	1	1	1	1	0	0	1	1	1	1	1	1	0
Smp_053420.1	sp Q5R8M5 FERM1_PONAB	Fermitin family homolog 1	7.24e-67	OG1091	1	1	1	1	0	1	1	1	1	1	1	1	1
Smp_071960.1	sp Q5R8I2 RTRAF_PONAB	RNA transcription, translation and transport factor protein	2.11e-48	OG10979	1	1	1	1	1	0	1	0	1	1	1	1	0
Smp_098330.1	sp Q9CRB2 NHP2_MOUSE	H/ACA ribonucleoprotein complex subunit 2	1.48e-33	OG11021	1	1	1	0	1	1	1	1	1	1	0	1	1
Smp_001500.1	sp P48597 IF4E_XENLA	Eukaryotic translation initiation factor 4E	4.5e-38	OG11079	1	1	1	1	1	1	1	0	0	1	1	1	0
Smp_038080.1	sp P70168 IMB1_MOUSE	Importin subunit beta-1	0	OG1131	1	1	1	1	0	0	1	0	1	1	1	1	1
Smp_050280.1	sp Q9XGL4 RL31_CYAPA	60S ribosomal protein L31	1.77e-50	OG11356	1	1	1	1	1	1	1	1	0	1	1	1	0
Smp_054220.1	sp O75348 VATG1_HUMAN	V-type proton ATPase subunit G 1	3.81e-27	OG11357	1	1	1	1	0	1	1	1	0	1	1	1	1
Smp_322610.1	sp Q5RDU7 YPEL5_PONAB	Protein yippee-like 5	5.42e-58	OG11416	1	1	0	1	0	0	1	1	1	1	1	1	1
Smp_018240.1	sp P23787 TERA_XENLA	Transitional endoplasmic reticulum ATPase	0	OG1147	1	1	1	1	0	1	1	1	1	1	1	1	1
Smp_096290.1	sp A4K526 TM256_BUFGR	Transmembrane protein 256 homolog	5.13e-29	OG11570	1	0	0	1	1	1	1	1	1	1	0	1	1
Smp_053300.1	sp Q28DR4 H4_XENTR	Histone H4	2.33e-67	OG11665	1	1	1	1	0	1	1	1	0	1	1	0	1
Smp_156670.1	sp P08775 RPB1_MOUSE	DNA-directed RNA polymerase II subunit RPB1	0	OG116	1	1	1	1	0	0	1	1	1	1	1	1	1
Smp_066990.1	sp P23403 RS20_XENLA	40S ribosomal protein S20	1.6e-42	OG11821	1	0	0	0	1	1	1	1	1	1	1	1	1
Smp_167890.1	sp Q8PWF5 MSRB_METMA	Peptide methionine sulfoxide reductase MsrB	1.47e-52	OG11923	1	1	1	1	1	1	1	0	0	1	1	0	1
Smp_045040.1	sp Q8IY81 SPB1_HUMAN	pre-rRNA 2'-O-ribose RNA methyltransferase FTSJ3	9.22e-119	OG1192	1	1	1	1	0	0	1	0	1	1	1	1	1
Smp_307810.1	sp Q0P574 SDHF3_BOVIN	Succinate dehydrogenase assembly factor 3, mitochondrial	2.45e-21	OG12030	1	1	0	1	1	0	1	1	1	1	1	1	1
Smp_130520.2	sp O43490 PROM1_HUMAN	Prominin-1	1.05e-25	OG1210	1	1	1	1	0	0	1	0	1	1	1	1	1
Smp_148230.1	sp Q9BZJ0 CRNL1_HUMAN	Crooked neck-like protein 1	0	OG1245	1	1	1	1	0	0	1	0	1	1	1	1	1
Smp_138050.1	sp Q29099 PTBP1_PIG	Polypyrimidine tract-binding protein 1	8.93e-120	OG1247	1	1	0	1	0	1	1	0	1	1	1	1	1
Smp_102510.1	sp P30536 TSPO_HUMAN	Translocator protein	3.03e-30	OG12618	0	1	0	1	1	0	1	1	1	1	1	1	1
Smp_037700.2	sp P61972 NTF2_RAT	Nuclear transport factor 2	1.01e-26	OG12674	0	1	1	1	1	0	1	0	1	1	1	1	1
Smp_029820.1	sp P90703 RLA2_BRUMA	60S acidic ribosomal protein P2	7.96e-26	OG12751	1	1	0	1	1	1	1	1	0	1	1	1	1
Smp_129080.1	sp Q28852 ATP5L_BOVIN	ATP synthase subunit g, mitochondrial	4.42e-23	OG12966	1	1	0	1	1	1	1	1	0	1	1	1	1
Smp_200190.1	sp Q78P75 DYL2_RAT	Dynein light chain 2, cytoplasmic	4.82e-60	OG13130	0	1	1	1	1	1	1	1	0	1	1	0	1
Smp_079230.1	sp O42123 FKB1A_XENLA	Peptidyl-prolyl cis-trans isomerase FKBP1A	1.53e-50	OG13176	1	1	0	1	1	1	1	1	0	1	1	1	1
Smp_321620.1	sp Q9D0R2 SYTC_MOUSE	Threonine--tRNA ligase 1, cytoplasmic	0	OG1324	1	1	1	1	0	0	1	0	1	1	1	1	1
Smp_055050.2	sp A5PK63 RS17_BOVIN	40S ribosomal protein S17	2e-53	OG13363	1	1	0	1	1	0	1	1	1	1	1	1	0
Smp_347610.1	sp P24802 PLOD1_CHICK	Procollagen-lysine,2-oxoglutarate 5-dioxygenase 1	0	OG1351	1	1	1	1	0	0	1	0	1	1	1	1	1
Smp_068580.1	sp Q9CQW0 EMC6_MOUSE	ER membrane protein complex subunit 6	1.82e-31	OG13534	1	1	1	1	1	1	1	1	0	1	1	1	1
Smp_086910.1	sp Q9CPT5 NOP16_MOUSE	Nucleolar protein 16	2.63e-14	OG13578	1	1	0	0	1	0	1	1	1	1	1	1	1
Smp_049550.1	sp Q90593 BIP_CHICK	Endoplasmic reticulum chaperone BiP	0	OG1396	1	1	1	1	0	1	1	1	0	1	1	1	1
Smp_302170.1	sp P08418 HSP70_SCHMA	Heat shock 70 kDa protein homolog	0	OG1416	1	1	1	1	0	0	1	1	1	1	1	0	1
Smp_061230.1	sp Q9YHT1 SDHA_CHICK	Succinate dehydrogenase [ubiquinone] flavoprotein subunit, mitochondrial	0	OG1437	1	1	1	1	0	1	1	0	1	1	1	0	1
Smp_326750.1	sp Q0MQA3 NDUA6_PONPY	NADH dehydrogenase [ubiquinone] 1 alpha subcomplex subunit 6	1.66e-26	OG14638	1	1	0	1	1	0	0	1	1	1	1	1	1
Smp_120320.1	sp Q8K4Z5 SF3A1_MOUSE	Splicing factor 3A subunit 1	5.2e-126	OG1522	1	1	0	0	0	1	1	1	1	1	1	1	1
Smp_072330.1	sp P02828 HSP83_DROME	Heat shock protein 83	0	OG1549	1	1	1	1	0	0	0	1	1	1	1	1	1
Smp_143490.1	sp Q561P5 MCM5_XENTR	DNA replication licensing factor mcm5	0	OG1636	1	1	1	1	0	0	0	1	1	1	1	1	1
Smp_085110.1	sp Q90635 DPYL2_CHICK	Dihydropyrimidinase-related protein 2	0	OG1787	1	1	1	1	0	1	1	0	1	1	1	1	1
Smp_098920.1	sp Q0VA16 WDR70_XENTR	WD repeat-containing protein 70	1.78e-116	OG1820	1	1	1	1	0	0	1	1	0	1	1	1	1
Smp_008545.1	sp P18687 CH60_CRIGR	60 kDa heat shock protein, mitochondrial	0	OG1841	1	1	0	1	0	1	1	1	0	1	1	1	1
Smp_173320.2	sp Q3UDE2 TTL12_MOUSE	Tubulin--tyrosine ligase-like protein 12	1.94e-164	OG1854	1	1	0	1	0	0	1	1	1	1	1	1	1
Smp_017360.1	sp Q94757 TCPA_SCHMA	T-complex protein 1 subunit alpha	0	OG1862	1	1	1	0	0	1	1	0	1	1	1	1	1
Smp_149900.1	sp Q5ZJK8 TCPH_CHICK	T-complex protein 1 subunit eta	0	OG1928	1	1	1	1	0	1	1	0	1	1	1	1	1
Smp_128360.1	sp P28227 MAOX_ANAPL	NADP-dependent malic enzyme	0	OG1937	1	1	1	1	0	0	1	0	1	1	1	1	1
Smp_033050.1	sp Q7YR26 TOP1_CHLAE	DNA topoisomerase 1	0	OG1949	1	1	1	1	0	1	1	1	1	1	1	1	0
Smp_063420.1	sp Q68FQ0 TCPE_RAT	T-complex protein 1 subunit epsilon	0	OG1967	1	1	1	1	0	1	1	0	1	1	1	1	1
Smp_004990.1	sp P80317 TCPZ_MOUSE	T-complex protein 1 subunit zeta	0	OG1974	1	1	0	1	0	1	1	1	0	1	1	1	1
Smp_207070.1	sp Q9NWZ5 UCKL1_HUMAN	Uridine-cytidine kinase-like 1	0	OG1983	1	1	1	1	0	0	1	0	1	1	1	1	1
Smp_341010.1	sp Q5F428 EIF3L_CHICK	Eukaryotic translation initiation factor 3 subunit L	1.46e-147	OG1990	1	1	1	1	0	0	1	0	1	1	1	1	1
Smp_046090.1	sp Q6EE31 TCPQ_CHICK	T-complex protein 1 subunit theta	0	OG2013	1	1	1	1	0	0	1	1	1	1	1	1	1
Smp_054340.1	sp Q3ZBH0 TCPB_BOVIN	T-complex protein 1 subunit beta	0	OG2019	1	1	1	1	0	1	1	0	1	1	1	1	1
Smp_165400.3	sp Q612F5 PCCA_CAEBR	Propionyl-CoA carboxylase alpha chain, mitochondrial	0	OG2061	1	1	1	1	0	0	1	0	1	1	1	1	1
Smp_064590.2	sp Q5RC80 RBM39_PONAB	RNA-binding protein 39	7.37e-160	OG2092	1	1	1	1	0	1	1	1	0	1	1	0	1
Smp_051210.1	sp O00505 IMA4_HUMAN	Importin subunit alpha-4	0	OG2113	1	1	0	1	0	1	1	0	1	1	1	1	1
Smp_048430.1	sp Q16881 TRXR1_HUMAN	Thioredoxin reductase 1, cytoplasmic	0	OG2120	1	1	1	1	0	0	1	0	1	1	1	1	1
Smp_106130.1	sp P38646 GRP75_HUMAN	Stress-70 protein, mitochondrial	0	OG2132	1	1	1	1	0	1	0	1	1	1	1	0	1
Smp_005210.1	sp Q94517 HDAC1_DROME	Histone deacetylase HDAC1	0	OG2141	1	1	0	1	0	1	1	1	1	1	1	1	1
Smp_095920.1	sp Q3SZ40 DDX56_BOVIN	Probable ATP-dependent RNA helicase DDX56	3.66e-149	OG2166	1	1	1	1	0	0	1	0	1	1	1	1	1
Smp_121800.1	sp Q6NY74 RFA1_DANRE	Replication protein A 70 kDa DNA-binding subunit	1.22e-175	OG2187	1	1	1	1	0	0	1	0	1	1	1	1	1
Smp_130600.2	sp Q9Y4X5 ARI1_HUMAN	E3 ubiquitin-protein ligase ARIH1	0	OG2205	1	0	1	0	0	1	1	1	1	1	1	1	1
Smp_019690.1	sp P26369 U2AF2_MOUSE	Splicing factor U2AF 65 kDa subunit	0	OG2213	1	1	0	1	0	0	1	1	1	1	1	1	1
Smp_103790.1	sp P41383 TBA2_PATVU	Tubulin alpha-2/alpha-4 chain	0	OG2239	1	1	1	1	1	1	1	1	0	1	1	1	1
Smp_029390.1	sp P31409 VATB_DROME	V-type proton ATPase subunit B	0	OG2245	1	1	1	1	0	0	1	0	1	1	1	1	1
Smp_002880.1	sp Q03265 ATPA_MOUSE	ATP synthase subunit alpha, mitochondrial	0	OG2255	1	1	1	1	0	1	1	1	1	1	1	1	0
Smp_132690.1	sp Q9DE27 RUVB2_XENLA	RuvB-like 2	0	OG2261	1	1	0	1	1	0	1	1	1	1	1	1	1
Smp_069130.1	sp P48722 HS74L_MOUSE	Heat shock 70 kDa protein 4L	0	OG2266	1	1	1	1	0	0	1	1	0	1	1	1	1
Smp_094250.1	sp O55173 PDPK1_RAT	3-phosphoinositide-dependent protein kinase 1	1.35e-126	OG2282	0	0	1	1	0	1	1	1	1	1	1	1	1
Smp_078040.1	sp P68372 TBB4B_MOUSE	Tubulin beta-4B chain	0	OG2285	1	1	1	1	0	1	1	1	0	1	1	1	1
Smp_141770.1	sp Q64516 GLPK_MOUSE	Glycerol kinase	2.08e-129	OG2289	1	1	1	1	0	0	1	1	1	1	1	1	1
Smp_313980.1	sp P68372 TBB4B_MOUSE	Tubulin beta-4B chain	0	OG2315	1	1	1	0	1	0	1	1	0	1	1	1	1
Smp_090860.1	sp Q9NES8 PPP5_CAEEL	Serine/threonine-protein phosphatase 5	0	OG2340	1	1	1	1	0	0	1	0	1	1	1	1	1
Smp_180370.1	sp Q7T0Q5 NOL10_XENLA	Nucleolar protein 10	2.05e-114	OG2371	0	1	0	1	0	1	1	1	1	1	1	1	1
Smp_004220.1	sp Q17449 FAAH1_CAEEL	Fatty acid amide hydrolase 1	1.51e-69	OG2376	1	1	1	1	0	1	1	1	1	1	0	1	1
Smp_005180.1	sp P15170 ERF3A_HUMAN	Eukaryotic peptide chain release factor GTP-binding subunit ERF3A	0	OG2381	1	1	1	1	0	1	1	0	1	1	1	1	1
Smp_015630.1	sp O93430 GLRA1_DANRE	Glycine receptor subunit alphaZ1	2.82e-82	OG2399	0	0	1	1	0	1	1	1	1	1	1	1	1
Smp_057060.1	sp P38942 CAT2_CLOK5	4-hydroxybutyrate coenzyme A transferase	1.79e-119	OG2417	0	1	1	1	0	1	1	0	1	1	1	1	1
Smp_212260.1	sp Q60972 RBBP4_MOUSE	Histone-binding protein RBBP4	0	OG2435	1	1	0	1	0	1	1	1	1	1	0	1	1
Smp_043150.1	sp P35565 CALX_RAT	Calnexin	0	OG2466	1	1	1	1	0	1	1	0	0	1	1	1	1
Smp_212970.1	sp Q5NVD0 PRP4_PONAB	U4/U6 small nuclear ribonucleoprotein Prp4	6.59e-180	OG2508	1	1	1	1	0	0	1	0	1	1	1	1	1
Smp_095150.1	sp Q5ZMS3 IF2G_CHICK	Eukaryotic translation initiation factor 2 subunit 3	0	OG2510	1	1	1	1	1	0	1	0	0	1	1	1	1
Smp_046740.1	sp Q6P6R2 DLDH_RAT	Dihydrolipoyl dehydrogenase, mitochondrial	0	OG2516	1	1	1	1	0	0	1	1	0	1	1	1	1
Smp_161350.1	sp P51650 SSDH_RAT	Succinate-semialdehyde dehydrogenase, mitochondrial	1.06e-152	OG2520	1	1	1	1	0	0	1	1	1	1	1	1	1
Smp_079640.1	sp Q5ZJU0 MOT9_CHICK	Monocarboxylate transporter 9	9.09e-06	OG2567	1	1	0	1	0	1	1	1	1	1	0	1	1
Smp_173840.1	sp P48601 PRS4_DROME	26S proteasome regulatory subunit 4	0	OG2571	1	1	1	1	0	0	1	0	1	1	1	1	1
Smp_072110.1	sp Q98TX3 PDCD4_CHICK	Programmed cell death protein 4	1.14e-38	OG2594	1	1	0	1	0	0	1	1	1	1	1	1	1
Smp_042270.1	sp Q63569 PRS6A_RAT	26S proteasome regulatory subunit 6A	0	OG2623	1	1	1	1	0	1	1	1	1	1	1	0	1
Smp_012440.1	sp P46896 GTR1_CHICK	Solute carrier family 2, facilitated glucose transporter member 1	4.06e-94	OG2640	1	1	1	1	0	0	1	1	1	1	1	1	1
Smp_009650.1	sp O75439 MPPB_HUMAN	Mitochondrial-processing peptidase subunit beta	0	OG2659	1	1	0	1	0	1	1	1	1	1	1	1	1
Smp_138920.1	sp Q99LD4 CSN1_MOUSE	COP9 signalosome complex subunit 1	1.28e-61	OG2665	1	1	1	1	0	0	1	0	1	1	1	1	1
Smp_333810.1	sp P52209 6PGD_HUMAN	6-phosphogluconate dehydrogenase, decarboxylating	0	OG2677	1	1	1	1	0	0	1	0	1	1	1	1	1
Smp_085500.1	sp Q5ZHS1 ELP3_CHICK	Elongator complex protein 3	0	OG2701	1	1	1	1	0	1	1	0	1	1	1	1	0
Smp_012470.1	sp P46471 PRS7_MOUSE	26S proteasome regulatory subunit 7	0	OG2728	1	1	1	1	0	0	1	1	0	1	1	1	1
Smp_072340.1	sp Q63570 PRS6B_RAT	26S proteasome regulatory subunit 6B	0	OG2740	1	1	1	1	0	0	1	0	1	1	1	1	1
Smp_003660.1	sp Q63413 DX39B_RAT	Spliceosome RNA helicase Ddx39b	0	OG2777	1	1	1	1	0	1	1	1	0	1	1	1	1
Smp_047200.1	sp P39872 RL3_BOVIN	60S ribosomal protein L3	0	OG2788	1	1	0	1	1	0	1	1	1	1	1	1	1
Smp_022400.1	sp P06745 G6PI_MOUSE	Glucose-6-phosphate isomerase	0	OG2789	1	1	0	1	0	0	1	1	1	1	1	1	1
Smp_084400.1	sp Q640V2 RMD5A_XENTR	E3 ubiquitin-protein ligase RMND5A	2.23e-46	OG2803	1	1	1	1	0	0	1	0	1	1	1	1	1
Smp_248170.1	sp Q4R779 NOP58_MACFA	Nucleolar protein 58	2.27e-152	OG2806	1	1	0	1	0	1	1	1	1	1	1	1	1
Smp_127200.1	sp P43427 GTR5_RAT	Solute carrier family 2, facilitated glucose transporter member 5	1.9e-94	OG2848	1	1	0	1	0	0	1	1	1	1	1	1	1
Smp_021330.1	sp Q60936 COQ8A_MOUSE	Atypical kinase COQ8A, mitochondrial	0	OG2860	1	1	1	1	0	0	1	0	1	1	1	1	1
Smp_119310.1	sp O18413 PRS8_DROME	26S proteasome regulatory subunit 8	0	OG2889	1	1	1	1	0	1	1	1	1	1	1	1	0
Smp_073500.1	sp Q8BFR5 EFTU_MOUSE	Elongation factor Tu, mitochondrial	2.62e-173	OG2923	1	1	0	1	0	1	1	1	0	1	1	1	1
Smp_002080.1	sp Q5R5H1 METK2_PONAB	S-adenosylmethionine synthase isoform type-2	0	OG2973	1	1	1	1	0	0	1	1	0	1	1	1	1
Smp_058650.1	sp Q9D8W5 PSD12_MOUSE	26S proteasome non-ATPase regulatory subunit 12	5.68e-165	OG2977	1	1	1	1	0	1	1	1	1	1	1	1	1
Smp_307010.1	sp P53471 ACT2_SCHMA	Actin-2	0	OG3006	1	1	1	1	1	0	1	1	1	1	1	1	1
Smp_307020.1	sp P53471 ACT2_SCHMA	Actin-2	0	OG3007	0	1	1	1	1	0	1	1	0	1	1	1	1
Smp_317850.1	sp Q1JQC1 MFSD1_BOVIN	Major facilitator superfamily domain-containing protein 1	6.6e-140	OG3027	1	1	1	1	0	1	1	1	1	1	1	1	1
Smp_135930.1	sp Q5FWU8 ZMY10_XENLA	Zinc finger MYND domain-containing protein 10	1.83e-94	OG3079	0	1	0	1	0	1	1	1	1	1	1	1	1
Smp_068280.1	sp Q20065 P4HA2_CAEEL	Prolyl 4-hydroxylase subunit alpha-2	3.6e-125	OG3150	1	1	1	1	0	0	1	0	1	1	1	1	1
Smp_099030.1	sp O76484 CSK2A_SPOFR	Casein kinase II subunit alpha	0	OG3178	1	1	1	1	1	1	1	1	1	1	1	1	1
Smp_058460.1	sp Q8JZQ9 EIF3B_MOUSE	Eukaryotic translation initiation factor 3 subunit B	0	OG3201	1	1	1	1	0	0	1	1	1	1	1	1	0
Smp_306600.1	sp P53470 ACT1_SCHMA	Actin-1	0	OG3249	1	0	1	1	1	1	1	1	1	1	1	0	0
Smp_016200.1	sp O61491 FLOT1_DROME	Flotillin-1	0	OG3311	1	1	0	1	1	0	1	0	1	1	1	1	1
Smp_065580.1	sp P91277 HRPK1_CAEEL	Heterogeneous nuclear ribonucleoprotein K homolog	1.06e-51	OG3314	1	1	1	1	0	0	1	0	1	1	1	1	1
Smp_052870.1	sp Q15008 PSMD6_HUMAN	26S proteasome non-ATPase regulatory subunit 6	5.64e-167	OG3341	1	1	1	1	0	0	1	1	1	1	1	1	1
Smp_000660.1	sp P04182 OAT_RAT	Ornithine aminotransferase, mitochondrial	0	OG3352	1	1	1	1	0	0	1	0	1	1	1	1	1
Smp_122840.1	sp P55010 IF5_HUMAN	Eukaryotic translation initiation factor 5	1e-104	OG3358	1	1	0	1	1	1	1	1	1	1	0	1	1
Smp_015720.1	sp Q8SWU7 OLA1_DROME	Obg-like ATPase 1	0	OG3363	1	1	1	1	0	0	1	1	1	1	1	1	1
Smp_134010.1	sp Q62384 ZPR1_MOUSE	Zinc finger protein ZPR1	1.94e-133	OG3383	1	0	1	1	0	0	1	1	1	1	1	1	1
Smp_163230.2	sp P79384 PCCB_PIG	Propionyl-CoA carboxylase beta chain, mitochondrial	0	OG3401	1	1	1	1	0	1	1	1	1	1	0	1	0
Smp_013040.1	sp Q03168 ASPP_AEDAE	Lysosomal aspartic protease	7.63e-153	OG3444	1	1	1	1	1	0	1	0	0	1	1	1	1
Smp_098840.1	sp Q16816 PHKG1_HUMAN	Phosphorylase b kinase gamma catalytic chain, skeletal muscle/heart isoform	6.74e-125	OG3446	1	1	1	1	0	0	1	0	1	1	1	1	1
Smp_173180.1	sp P32234 128UP_DROME	GTP-binding protein 128up	0	OG3454	1	1	1	1	0	0	1	1	1	1	1	1	1
Smp_146340.1	sp A1A4H6 DDX27_BOVIN	Probable ATP-dependent RNA helicase DDX27	2.35e-168	OG3479	1	1	1	1	0	0	1	0	1	1	1	1	1
Smp_163050.1	sp P33198 IDHP_PIG	Isocitrate dehydrogenase [NADP], mitochondrial (Fragment)	0	OG3488	1	1	1	0	1	0	1	0	1	1	1	1	1
Smp_079010.1	sp Q26619 KAPR_STRPU	cAMP-dependent protein kinase type II regulatory subunit	1.34e-125	OG3492	1	1	0	1	1	1	1	1	1	1	1	1	1
Smp_079920.1	sp P26268 ODPT_ASCSU	Pyruvate dehydrogenase E1 component subunit alpha type II, mitochondrial (Fragment)	1.05e-158	OG3518	1	1	1	0	1	0	1	0	1	1	1	1	1
Smp_210740.1	sp Q4V7C7 ARP3_RAT	Actin-related protein 3	0	OG3540	1	1	1	1	0	0	1	0	1	1	1	1	1
Smp_091460.1	sp P15103 GLNA_BOVIN	Glutamine synthetase	1.22e-178	OG3542	1	1	0	1	1	0	1	0	1	1	1	1	1
Smp_004680.1	sp P19182 IFRD1_MOUSE	Interferon-related developmental regulator 1	9.38e-43	OG3595	1	1	0	1	1	1	1	1	0	1	1	1	1
Smp_094480.1	sp Q5GIS3 GBB_PINFU	Guanine nucleotide-binding protein subunit beta	2.54e-134	OG3605	1	1	1	1	0	0	1	1	0	1	1	1	1
Smp_153790.1	sp P49165 RL4_URECA	60S ribosomal protein L4	6.28e-158	OG3619	1	1	1	1	1	1	1	0	0	1	1	0	1
Smp_073510.1	sp Q9DGE0 MP2K6_DANRE	Dual specificity mitogen-activated protein kinase kinase 6	7.84e-78	OG3630	1	1	1	1	1	0	1	1	1	1	1	0	1
Smp_123410.1	sp Q9Y6V7 DDX49_HUMAN	Probable ATP-dependent RNA helicase DDX49	1.27e-97	OG3642	1	1	0	1	0	0	1	1	1	1	1	1	1
Smp_028730.1	sp Q2YDJ9 GMPPB_BOVIN	Mannose-1-phosphate guanyltransferase beta	8.73e-177	OG3646	1	1	1	1	1	0	1	1	1	1	1	0	1
Smp_000740.1	sp O17453 PSMD4_SCHMA	26S proteasome non-ATPase regulatory subunit 4	0	OG3652	1	0	0	1	1	0	1	1	1	1	1	1	1
Smp_150040.1	sp Q03147 CDK7_MOUSE	Cyclin-dependent kinase 7	5.42e-126	OG3678	1	1	1	1	1	0	1	0	1	1	1	1	1
Smp_083410.1	sp P12261 EF1G_ARTSA	Elongation factor 1-gamma	1.68e-110	OG3684	1	1	0	1	1	0	1	1	1	1	0	1	1
Smp_340600.1	sp Q5DHT6 EIF3M_SCHJA	Eukaryotic translation initiation factor 3 subunit M	0	OG3710	1	1	0	1	1	0	1	0	1	1	1	1	1
Smp_008660.2	sp Q24800 SEVE_ECHGR	Severin	7.09e-132	OG3736	1	1	0	1	1	0	1	1	1	1	1	1	1
Smp_093750.1	sp Q5R493 IF2A_PONAB	Eukaryotic translation initiation factor 2 subunit 1	2.42e-102	OG3745	1	1	1	1	1	1	1	0	0	1	1	1	1
Smp_166500.1	sp Q8NCC3 PAG15_HUMAN	Phospholipase A2 group XV	9.99e-72	OG3756	1	1	1	1	0	0	1	0	1	1	1	1	1
Smp_060170.1	sp Q4R6D2 RAE1L_MACFA	mRNA export factor	4.93e-155	OG3782	1	1	1	1	0	1	1	0	1	1	0	1	1
Smp_151010.1	sp Q6P2X9 MOT12_XENTR	Monocarboxylate transporter 12	2.58e-36	OG3794	1	1	1	1	0	0	1	1	1	1	1	1	1
Smp_032510.1	sp Q8BKC5 IPO5_MOUSE	Importin-5	0	OG379	1	1	1	1	0	0	1	0	1	1	1	1	1
Smp_204770.1	sp Q16P20 CISY2_AEDAE	Probable citrate synthase 2, mitochondrial	0	OG3831	1	1	1	1	0	0	1	1	1	1	1	1	1
Smp_165490.1	sp P67777 PP2AA_RABIT	Serine/threonine-protein phosphatase 2A catalytic subunit alpha isoform	0	OG3837	1	1	0	1	1	1	1	0	1	1	1	0	1
Smp_151180.1	sp Q8BFQ4 WDR82_MOUSE	WD repeat-containing protein 82	2.74e-150	OG3875	1	1	1	1	0	0	1	0	1	1	1	1	1
Smp_019630.1	sp Q99JW2 ACY1_MOUSE	Aminoacylase-1	2.17e-114	OG3886	1	1	1	1	0	0	1	0	1	1	1	1	1
Smp_002510.1	sp O44451 ODPB_CAEEL	Pyruvate dehydrogenase E1 component subunit beta, mitochondrial	6.47e-173	OG3894	1	1	1	1	0	0	1	0	1	1	1	1	1
Smp_036270.1	sp Q8VE97 SRSF4_MOUSE	Serine/arginine-rich splicing factor 4	6.25e-77	OG3909	1	1	1	1	1	0	1	1	1	1	1	1	1
Smp_161290.1	sp Q9VAY7 FAM50_DROME	Protein FAM50 homolog	1.28e-140	OG3939	1	1	0	1	0	1	1	0	1	1	1	1	1
Smp_049150.1	sp P00504 AATC_CHICK	Aspartate aminotransferase, cytoplasmic	6.93e-163	OG3944	1	1	1	1	1	0	1	0	0	1	1	1	1
Smp_067900.1	sp Q16543 CDC37_HUMAN	Hsp90 co-chaperone Cdc37	8.45e-129	OG4082	1	1	1	1	0	1	1	0	1	1	1	1	1
Smp_155480.1	sp O95801 TTC4_HUMAN	Tetratricopeptide repeat protein 4	3.45e-42	OG4085	1	1	1	1	1	0	1	0	1	1	1	1	1
Smp_124840.1	sp Q8N806 UBR7_HUMAN	Putative E3 ubiquitin-protein ligase UBR7	1.04e-58	OG4105	1	1	0	1	0	1	1	0	1	1	1	1	1
Smp_004780.1	sp P30416 FKBP4_MOUSE	Peptidyl-prolyl cis-trans isomerase FKBP4	5.81e-67	OG4111	1	1	0	1	0	1	1	1	1	1	1	0	1
Smp_067810.1	sp P67963 KC1A_XENLA	Casein kinase I isoform alpha	3.24e-177	OG4165	1	1	1	0	0	0	1	1	1	1	1	1	1
Smp_072090.1	sp Q8T3L6 FABD_DROME	Probable malonyl-CoA-acyl carrier protein transacylase, mitochondrial	2.42e-104	OG4166	0	1	0	1	0	1	1	1	1	1	1	1	1
Smp_093630.1	sp Q9HC21 TPC_HUMAN	Mitochondrial thiamine pyrophosphate carrier	8.14e-79	OG4167	0	1	1	1	0	0	1	1	1	1	1	1	1
Smp_033970.1	sp O61492 FLOT2_DROME	Flotillin-2	0	OG4181	1	1	1	1	0	0	1	1	1	1	1	1	1
Smp_006000.1	sp B0BNA7 EIF3I_RAT	Eukaryotic translation initiation factor 3 subunit I	9.98e-122	OG4184	1	1	1	1	0	1	1	0	0	1	1	1	1
Smp_036990.1	sp Q99963 SH3G3_HUMAN	Endophilin-A3	4.92e-120	OG4190	1	1	1	1	0	0	1	0	1	1	1	1	1
Smp_102040.1	sp O42249 GBLP_ORENI	Guanine nucleotide-binding protein subunit beta-2-like 1	4.8e-153	OG4195	1	1	0	1	1	1	1	1	1	1	1	1	1
Smp_035270.1	sp Q04820 MDHC_ECHGR	Malate dehydrogenase, cytoplasmic	2.32e-150	OG4201	0	1	0	1	0	1	1	1	1	1	1	1	1
Smp_009340.1	sp Q8BGA5 KRR1_MOUSE	KRR1 small subunit processome component homolog	4.61e-100	OG4215	1	1	1	1	0	0	1	0	1	1	1	1	1
Smp_210810.1	sp Q0IIZ2 GET3_XENTR	ATPase GET3	1.19e-130	OG4224	1	1	0	1	1	0	1	1	1	1	1	0	1
Smp_079950.1	sp Q25531 VA0D_MANSE	V-type proton ATPase subunit d	0	OG4296	1	1	1	1	1	1	1	1	1	1	1	1	0
Smp_072640.1	sp Q9UJZ1 STML2_HUMAN	Stomatin-like protein 2, mitochondrial	2.27e-122	OG4312	1	1	1	0	0	0	1	1	1	1	1	1	1
Smp_026630.2	sp Q3ZBD0 PSMD7_BOVIN	26S proteasome non-ATPase regulatory subunit 7	3.74e-132	OG4344	1	1	1	1	1	0	1	0	1	1	1	1	1
Smp_073340.1	sp Q00535 CDK5_HUMAN	Cyclin-dependent-like kinase 5	3.39e-168	OG4350	1	1	1	1	0	0	1	0	1	1	1	1	1
Smp_332290.1	sp Q21734 KS6A1_CAEEL	Putative ribosomal protein S6 kinase alpha-1	3.09e-36	OG4369	1	1	0	1	0	1	1	1	1	1	0	1	1
Smp_211280.1	sp Q7T385 VTC1A_DANRE	V-type proton ATPase subunit C 1-A	1.68e-165	OG4381	1	1	0	1	1	1	1	0	0	1	1	1	1
Smp_137750.1	sp P41044 CAB32_DROME	Calbindin-32	2.45e-114	OG4409	1	0	1	1	1	0	1	0	1	1	1	1	1
Smp_062630.1	sp Q5FW42 DCTN2_XENTR	Dynactin subunit 2	9.67e-57	OG4415	1	1	0	1	1	0	1	0	1	1	1	1	1
Smp_210570.1	sp B5RI54 EIF3H_SALSA	Eukaryotic translation initiation factor 3 subunit H	1.52e-51	OG4446	1	1	0	1	1	0	1	0	1	1	1	1	1
Smp_035200.1	sp Q5NVI9 DNJA1_PONAB	DnaJ homolog subfamily A member 1	3.7e-153	OG4468	1	1	1	1	1	1	1	1	1	1	1	1	1
Smp_179810.1	sp Q9XZ71 TNNT_PERAM	Troponin T	2.06e-32	OG4473	1	1	1	1	1	0	1	1	1	1	1	1	1
Smp_056370.1	sp Q556G4 DOHH_DICDI	Deoxyhypusine hydroxylase	6.52e-60	OG4501	1	0	0	1	1	0	1	1	1	1	1	1	1
Smp_150690.1	sp Q6AYD3 PA2G4_RAT	Proliferation-associated protein 2G4	2.67e-126	OG4508	1	1	0	1	1	0	1	1	0	1	1	1	1
Smp_044280.1	sp Q9FEF8 FBRL1_ARATH	rRNA 2'-O-methyltransferase fibrillarin 1	5.97e-129	OG4510	1	1	0	1	1	0	1	1	0	1	1	1	1
Smp_047370.1	sp Q5NVR2 MDHM_PONAB	Malate dehydrogenase, mitochondrial	3.62e-163	OG4524	1	1	1	1	1	0	1	0	1	1	1	1	1
Smp_063650.1	sp P29052 TF2B_DROME	Transcription initiation factor IIB	1.22e-118	OG4530	1	1	0	1	1	0	1	0	1	1	1	1	1
Smp_024380.1	sp Q10170 RMT2_SCHPO	Protein arginine N-methyltransferase 2	1.38e-45	OG4550	1	1	1	1	0	1	1	0	1	1	1	1	1
Smp_055890.1	sp P79733 RIR2_DANRE	Ribonucleoside-diphosphate reductase subunit M2	0	OG4560	1	1	0	1	1	1	1	1	1	1	1	1	0
Smp_075210.1	sp A9UMS3 PHB2_XENTR	Prohibitin-2	2.24e-138	OG4572	1	1	1	1	1	0	1	0	1	1	1	1	1
Smp_030710.1	sp Q6P861 PP4C_XENTR	Serine/threonine-protein phosphatase 4 catalytic subunit	0	OG4582	1	1	1	1	0	1	1	0	1	1	1	1	0
Smp_079220.1	sp P27080 ADT_CHLRE	ADP,ATP carrier protein	2.95e-138	OG4591	1	1	1	1	1	0	1	1	1	1	1	1	0
Smp_050130.1	sp B5KFI0 GET4_TAEGU	Golgi to ER traffic protein 4 homolog	1.44e-62	OG4661	1	1	0	1	1	1	1	0	1	1	1	1	1
Smp_042560.1	sp Q9U4L6 TO401_DROME	Mitochondrial import receptor subunit TOM40 homolog 1	9.27e-73	OG4664	1	1	0	1	1	1	1	1	1	1	1	1	1
Smp_070600.1	sp Q9EQS0 TALDO_RAT	Transaldolase	4.32e-134	OG4668	1	1	1	1	1	0	1	0	0	1	1	1	1
Smp_141970.1	sp Q91YP3 DEOC_MOUSE	Deoxyribose-phosphate aldolase	3.38e-103	OG4674	1	1	1	1	1	1	1	0	1	1	1	1	1
Smp_083720.1	sp Q8VEM8 MPCP_MOUSE	Phosphate carrier protein, mitochondrial	2.03e-160	OG4700	1	1	1	1	1	1	1	1	1	1	1	1	0
Smp_077400.1	sp Q9NT62 ATG3_HUMAN	Ubiquitin-like-conjugating enzyme ATG3	5.18e-119	OG4715	1	1	1	1	1	0	1	0	1	1	1	1	1
Smp_178810.1	sp B0BN93 PSD13_RAT	26S proteasome non-ATPase regulatory subunit 13	7.8e-106	OG4727	1	1	0	1	0	0	1	1	1	1	1	1	1
Smp_166290.1	sp Q2KJ44 PTPA_BOVIN	Serine/threonine-protein phosphatase 2A activator	1.32e-82	OG4752	1	1	0	1	1	0	1	0	1	1	1	1	1
Smp_121160.2	sp Q9UBX3 DIC_HUMAN	Mitochondrial dicarboxylate carrier	8.87e-113	OG4771	0	1	0	1	1	1	1	0	1	1	1	1	1
Smp_053560.1	sp P49071 MAPK2_DROME	MAP kinase-activated protein kinase 2	8.05e-134	OG4772	1	1	1	1	1	1	1	0	0	1	1	1	1
Smp_333050.1	sp Q6P298 NUBP1_DANRE	Cytosolic Fe-S cluster assembly factor nubp1	1.54e-114	OG4799	1	1	1	1	0	0	1	0	1	1	1	1	1
Smp_341240.1	sp P67779 PHB_RAT	Prohibitin	3.46e-142	OG4822	1	1	0	1	0	1	1	0	1	1	1	1	1
Smp_104330.1	sp Q90512 ODO2_TAKRU	Dihydrolipoyllysine-residue succinyltransferase component of 2-oxoglutarate dehydrogenase complex, mitochondrial (Fragment)	6.02e-163	OG4830	1	1	0	1	0	1	1	1	1	1	1	1	0
Smp_075130.1	sp P62882 GNB5_RAT	Guanine nucleotide-binding protein subunit beta-5	6e-166	OG4846	1	1	1	1	0	0	1	1	1	1	1	1	1
Smp_033670.1	sp O01666 ATPG_DROME	ATP synthase subunit gamma, mitochondrial	4.22e-102	OG4859	1	1	0	1	1	1	1	0	1	1	1	1	1
Smp_011570.1	sp Q5UAP0 RS4_BOMMO	40S ribosomal protein S4	7.71e-143	OG4864	1	1	0	1	0	1	1	0	1	1	1	1	1
Smp_004170.1	sp Q7JW12 TMX2_DROME	Thioredoxin-related transmembrane protein 2 homolog	2.83e-59	OG4865	1	1	0	1	0	1	1	1	1	1	0	1	1
Smp_015850.1	sp Q9Y383 LC7L2_HUMAN	Putative RNA-binding protein Luc7-like 2	1.44e-73	OG4869	1	1	1	1	0	1	1	1	1	1	0	1	1
Smp_147680.1	sp B5X4E0 CALUB_SALSA	Calumenin-B	8.66e-78	OG4873	1	1	0	1	1	1	1	0	1	1	0	1	1
Smp_038950.1	sp Q9PVK4 LDHBA_DANRE	L-lactate dehydrogenase B-A chain	2.9e-136	OG4874	1	1	0	1	1	0	1	1	0	1	1	1	1
Smp_083200.1	sp Q9WUP7 UCHL5_MOUSE	Ubiquitin carboxyl-terminal hydrolase isozyme L5	6.02e-101	OG4892	1	1	1	1	1	0	1	1	0	1	1	0	1
Smp_210310.1	sp P32429 RL7A_CHICK	60S ribosomal protein L7a	1.51e-118	OG4942	1	1	1	1	1	0	1	0	1	1	1	1	1
Smp_171620.1	sp Q7ZV22 MTAP_DANRE	S-methyl-5'-thioadenosine phosphorylase	4.14e-107	OG4956	1	1	0	1	1	0	1	0	1	1	1	1	1
Smp_051260.1	sp Q6PBF0 RL8_XENTR	60S ribosomal protein L8	9.53e-152	OG5003	1	1	0	1	1	0	1	1	0	1	1	1	1
Smp_030370.1	sp Q06814 CALR_SCHMA	Calreticulin	0	OG5020	1	1	1	1	1	1	1	1	1	1	1	1	0
Smp_078320.1	sp Q1HR47 EIF3F_AEDAE	Eukaryotic translation initiation factor 3 subunit F	1.7e-69	OG5064	1	1	0	1	1	1	1	0	1	1	1	0	1
Smp_303510.3	sp Q6P338 CX056_XENTR	UPF0428 protein CXorf56 homolog	1.21e-48	OG5066	1	1	0	1	1	1	1	1	1	1	1	1	1
Smp_124240.1	sp Q24048 ATPB2_DROME	Sodium/potassium-transporting ATPase subunit beta-2	3.29e-47	OG5073	1	1	0	1	1	0	1	1	1	1	1	1	1
Smp_245300.1	sp A0A1L8EXB5 AR1AB_XENLA	Actin-related protein 2/3 complex subunit 1A-B	5.43e-120	OG5077	1	1	1	1	0	1	1	0	0	1	1	1	1
Smp_154530.1	sp Q94516 AT5F1_DROME	ATP synthase subunit b, mitochondrial	1.4e-42	OG5078	1	0	0	1	1	1	1	1	1	1	0	1	1
Smp_023150.1	sp Q64620 PPP6_RAT	Serine/threonine-protein phosphatase 6 catalytic subunit	5.97e-169	OG5106	1	1	1	1	0	1	1	1	1	1	1	1	0
Smp_174580.1	sp P49256 LMAN2_CANLF	Vesicular integral-membrane protein VIP36	4.12e-71	OG5144	1	1	1	1	1	1	1	0	0	1	1	1	1
Smp_004080.1	sp Q02978 M2OM_HUMAN	Mitochondrial 2-oxoglutarate/malate carrier protein	2.71e-132	OG5163	1	1	1	1	1	0	1	0	1	1	1	1	1
Smp_021080.1	sp Q6AZN4 RM15_XENLA	39S ribosomal protein L15, mitochondrial	2.13e-69	OG5233	1	1	0	1	0	0	1	1	1	1	1	1	1
Smp_123030.1	sp O75689 ADAP1_HUMAN	Arf-GAP with dual PH domain-containing protein 1	4.76e-61	OG5247	1	1	0	1	0	1	1	1	1	1	1	1	0
Smp_055200.1	sp Q7ZV50 MAGT1_DANRE	Magnesium transporter protein 1	1.03e-88	OG5252	1	1	0	1	1	0	1	1	0	1	1	1	1
Smp_042980.1	sp Q09780 KIME_SCHPO	Putative mevalonate kinase	6.66e-32	OG5257	0	1	0	1	0	1	1	1	1	1	1	1	1
Smp_007500.1	sp Q9VQ93 GOLP3_DROME	Golgi phosphoprotein 3 homolog sauron	4.37e-105	OG5309	0	1	0	1	0	1	1	1	1	1	1	1	1
Smp_034840.1	sp P62262 1433E_SHEEP	14-3-3 protein epsilon	1.28e-112	OG5328	1	1	0	1	1	1	1	1	1	1	1	1	1
Smp_124860.1	sp Q3T0H0 LCMT1_BOVIN	Leucine carboxyl methyltransferase 1	2.65e-73	OG5344	1	1	0	1	1	1	1	0	1	1	1	1	1
Smp_000810.1	sp Q6P8M1 TATD1_MOUSE	Putative deoxyribonuclease TATDN1	8.31e-104	OG5391	1	1	1	1	0	1	1	1	0	1	1	1	1
Smp_037290.1	sp Q14331 FRG1_HUMAN	Protein FRG1	1.81e-59	OG5424	1	1	0	1	1	1	1	1	1	1	1	1	1
Smp_054540.1	sp Q3ZBD9 MARE1_BOVIN	Microtubule-associated protein RP/EB family member 1	3.43e-85	OG5446	1	1	0	1	1	0	1	1	0	1	1	1	1
Smp_054120.1	sp O95478 NSA2_HUMAN	Ribosome biogenesis protein NSA2 homolog	1.49e-144	OG5517	1	1	1	1	1	0	1	0	1	1	1	1	1
Smp_096760.1	sp Q54NE6 PGAM_DICDI	Probable phosphoglycerate mutase	8.24e-126	OG5526	1	1	0	1	1	0	1	0	1	1	1	1	1
Smp_003990.1	sp P48501 TPIS_SCHMA	Triosephosphate isomerase	0	OG5563	1	1	1	1	1	0	1	0	1	1	1	1	1
Smp_334230.1	sp Q7YS61 TRDMT_BOVIN	tRNA (cytosine-5-)-methyltransferase	7.68e-85	OG5566	1	1	1	0	1	0	1	0	1	1	1	1	1
Smp_075120.1	sp Q6PHK6 PURB_DANRE	Transcriptional activator protein Pur-beta	1.43e-37	OG5579	0	1	0	1	1	1	1	1	1	1	0	1	1
Smp_121640.1	sp Q03123 T2FB_XENLA	General transcription factor IIF subunit 2	1.45e-56	OG5590	1	1	0	1	0	0	1	1	1	1	1	1	1
Smp_049390.3	sp P54904 P5CR1_ARATH	Pyrroline-5-carboxylate reductase	9.77e-65	OG5594	1	1	0	1	1	0	1	0	1	1	1	1	1
Smp_030500.1	sp O35077 GPDA_RAT	Glycerol-3-phosphate dehydrogenase [NAD(+)], cytoplasmic	1.6e-137	OG5605	1	1	1	1	1	0	1	1	1	1	1	1	0
Smp_025010.1	sp P28021 CSK2B_XENLA	Casein kinase II subunit beta	5.91e-131	OG5631	1	1	0	1	1	0	1	1	0	1	1	1	1
Smp_070930.1	sp P25789 PSA4_HUMAN	Proteasome subunit alpha type-4	1.14e-121	OG5687	1	1	1	1	1	0	1	1	1	1	1	1	1
Smp_073880.1	sp Q5DAA3 RS3A_SCHJA	40S ribosomal protein S3a	6.69e-171	OG5689	1	1	1	1	1	1	1	1	1	1	1	1	1
Smp_075640.2	sp Q8JZZ6 AMERL_MOUSE	AMMECR1-like protein	1.58e-87	OG5697	1	1	0	1	1	0	1	0	1	1	1	1	1
Smp_327480.1	sp P13395 SPTCA_DROME	Spectrin alpha chain	0	OG56	1	1	1	1	0	0	1	0	1	1	1	1	1
Smp_207080.1	sp Q9QUM9 PSA6_MOUSE	Proteasome subunit alpha type-6	1.18e-104	OG5719	1	1	1	1	1	1	1	1	0	1	1	0	1
Smp_155560.1	sp P50453 SPB9_HUMAN	Serpin B9	3.16e-52	OG5730	1	1	0	1	1	0	1	1	0	1	1	1	1
Smp_012110.1	sp Q9NPD3 EXOS4_HUMAN	Exosome complex component RRP41	1.24e-37	OG5739	1	1	0	1	1	0	1	1	1	1	1	0	1
Smp_140270.1	sp Q5RCU5 CBR1_PONAB	Carbonyl reductase [NADPH] 1	5.41e-75	OG5804	1	1	0	1	1	1	1	1	0	1	1	1	1
Smp_027610.1	sp Q90YS2 RS3_ICTPU	40S ribosomal protein S3	1.62e-113	OG5834	1	1	0	1	1	1	1	1	1	1	1	1	1
Smp_214050.1	sp P15454 KGUA_YEAST	Guanylate kinase	8.27e-65	OG5854	1	1	1	1	1	0	1	0	1	1	1	0	1
Smp_082560.1	sp Q5ZLX5 ZRAB2_CHICK	Zinc finger Ran-binding domain-containing protein 2	1.12e-40	OG5856	1	1	0	1	1	0	1	0	1	1	1	1	1
Smp_036130.1	sp Q2HJA9 PHLP_BOVIN	Phosducin-like protein	1.59e-56	OG5917	1	1	1	0	0	0	1	1	1	1	1	1	1
Smp_046500.2	sp P18248 PCNA_XENLA	Proliferating cell nuclear antigen	2.98e-123	OG5925	1	1	1	1	1	1	1	1	0	1	1	1	0
Smp_099320.1	sp Q28C65 EIF3K_XENTR	Eukaryotic translation initiation factor 3 subunit K	7.83e-52	OG5959	1	1	0	1	1	1	1	0	0	1	1	1	1
Smp_067890.1	sp P25787 PSA2_HUMAN	Proteasome subunit alpha type-2	1.06e-121	OG5988	1	1	1	1	1	0	1	1	1	1	1	1	1
Smp_118780.1	sp Q6PDY2 AEDO_MOUSE	2-aminoethanethiol dioxygenase	6.58e-35	OG6051	1	0	0	1	1	1	1	1	1	1	1	1	1
Smp_076230.1	sp Q9CWH6 PSMA8_MOUSE	Proteasome subunit alpha type-8	1.08e-121	OG6103	1	1	1	1	1	1	1	0	1	1	1	1	0
Smp_002010.1	sp O35130 NEP1_MOUSE	Ribosomal RNA small subunit methyltransferase NEP1	4.2e-80	OG6127	1	1	0	1	1	0	1	1	0	1	1	1	1
Smp_042090.1	sp Q7ZYS8 RL10A_XENLA	60S ribosomal protein L10a	1.54e-94	OG6141	1	1	1	1	1	0	1	0	1	1	1	0	1
Smp_168170.1	sp Q58DC0 CPPED_BOVIN	Serine/threonine-protein phosphatase CPPED1	4.1e-67	OG6154	1	1	0	0	1	1	1	1	0	1	1	1	1
Smp_028980.2	sp Q7SXW4 EMC3_DANRE	ER membrane protein complex subunit 3	1.31e-108	OG6165	1	1	0	1	1	1	1	1	0	1	1	1	1
Smp_000030.2	sp P38764 RPN1_YEAST	26S proteasome regulatory subunit RPN1	0	OG617	1	1	1	1	0	0	1	0	1	1	1	1	1
Smp_054600.1	sp Q6PBE2 SPF27_XENTR	Pre-mRNA-splicing factor SPF27	1.75e-77	OG6183	1	1	0	1	1	0	1	1	0	1	1	1	1
Smp_145800.1	sp Q9H9Y2 RPF1_HUMAN	Ribosome production factor 1	6.97e-76	OG6189	1	1	1	1	0	0	1	0	1	1	1	1	1
Smp_034870.1	sp Q9DBG3 AP2B1_MOUSE	AP-2 complex subunit beta	0	OG621	1	1	0	1	0	0	1	1	1	1	1	1	1
Smp_069770.1	sp Q0MQI7 NDUV2_PONPY	NADH dehydrogenase [ubiquinone] flavoprotein 2, mitochondrial	8.6e-111	OG6221	1	1	1	1	1	0	1	0	1	1	1	1	1
Smp_152790.2	sp Q63486 RRAGA_RAT	Ras-related GTP-binding protein A	6.22e-162	OG6241	1	1	0	1	0	1	1	1	1	1	1	1	0
Smp_035300.1	sp Q6P7L4 SC22B_XENTR	Vesicle-trafficking protein SEC22b	1.99e-81	OG6253	1	1	0	1	1	0	1	1	0	1	1	1	1
Smp_051390.1	sp Q9GZT8 NIF3L_HUMAN	NIF3-like protein 1	2.25e-78	OG6266	1	1	1	1	0	0	1	1	1	1	1	0	1
Smp_099170.1	sp Q3T0Q3 RPB3_BOVIN	DNA-directed RNA polymerase II subunit RPB3	2.1e-129	OG6297	1	1	1	1	0	1	1	1	0	1	1	1	1
Smp_089640.1	sp Q9YHT2 SDHB_CHICK	Succinate dehydrogenase [ubiquinone] iron-sulfur subunit, mitochondrial	5.65e-142	OG6315	1	1	0	1	1	1	1	0	1	1	1	1	1
Smp_175660.2	sp Q61334 BAP29_MOUSE	B-cell receptor-associated protein 29	8.41e-28	OG6333	1	1	0	1	1	0	1	0	1	1	1	1	1
Smp_071630.1	sp Q8WUD1 RAB2B_HUMAN	Ras-related protein Rab-2B	1.23e-130	OG6338	1	1	1	1	1	1	1	0	0	1	1	0	1
Smp_037930.1	sp A8KBL7 MET2A_DANRE	tRNA N(3)-methylcytidine methyltransferase METTL2	2.8e-111	OG6362	1	1	0	0	1	1	1	1	0	1	1	1	1
Smp_077590.1	sp Q9BRD0 BUD13_HUMAN	BUD13 homolog	9.26e-27	OG6381	1	1	0	1	0	1	1	0	1	1	1	1	1
Smp_095470.1	sp Q8VE04 MOB3B_MOUSE	MOB kinase activator 3B	7.88e-109	OG6388	0	1	1	1	1	0	1	1	0	1	1	1	1
Smp_022340.1	sp Q9PU47 PDLI3_CHICK	PDZ and LIM domain protein 3	2.14e-30	OG6417	1	0	0	1	0	1	1	1	1	1	1	1	1
Smp_340230.1	sp Q6IP52 CHM2A_XENLA	Charged multivesicular body protein 2a	4.11e-60	OG6433	1	1	0	1	1	0	1	1	0	1	1	1	1
Smp_154690.1	sp Q5M818 RM16_RAT	39S ribosomal protein L16, mitochondrial	4.85e-42	OG6437	0	1	1	1	0	1	1	0	1	1	1	1	1
Smp_055400.1	sp Q5E951 TBCB_BOVIN	Tubulin-folding cofactor B	1.18e-65	OG6439	1	1	1	1	1	0	1	1	1	1	1	1	1
Smp_347110.1	sp Q9W5R8 RL5_DROME	60S ribosomal protein L5	1.15e-143	OG6444	1	1	0	1	0	1	1	1	1	1	1	1	0
Smp_163580.2	sp P34213 RAB6A_CAEEL	Ras-related protein Rab-6.1	2.59e-106	OG6455	1	1	1	1	1	0	1	1	1	1	1	1	1
Smp_066340.1	sp Q8BHL8 PSMF1_MOUSE	Proteasome inhibitor PI31 subunit	1.7e-11	OG6477	1	1	0	1	1	0	1	0	1	1	1	1	1
Smp_012540.1	sp Q9BRU9 UTP23_HUMAN	rRNA-processing protein UTP23 homolog	2.78e-16	OG6522	1	1	1	1	0	1	1	1	0	1	0	1	1
Smp_092490.1	sp P42026 NDUS7_BOVIN	NADH dehydrogenase [ubiquinone] iron-sulfur protein 7, mitochondrial	1.74e-94	OG6535	1	1	0	1	1	0	1	0	1	1	1	1	1
Smp_085520.1	sp Q4R761 VATE1_MACFA	V-type proton ATPase subunit E 1	4.23e-88	OG6568	1	1	1	1	1	0	1	1	1	1	1	0	1
Smp_061950.1	sp Q5PQR5 IMP4_RAT	U3 small nucleolar ribonucleoprotein protein IMP4	7.56e-98	OG6569	1	1	1	1	1	0	1	1	1	1	1	1	0
Smp_018250.1	sp O44572 TNNI4_CAEEL	Troponin I 4	1.88e-33	OG6572	1	1	1	1	1	0	1	1	1	1	1	1	1
Smp_151030.2	sp Q99714 HCD2_HUMAN	3-hydroxyacyl-CoA dehydrogenase type-2	1.71e-93	OG6579	1	1	1	1	1	0	1	0	1	1	1	0	1
Smp_073590.1	sp Q9Y6B6 SAR1B_HUMAN	GTP-binding protein SAR1b	3.22e-102	OG6581	1	1	1	1	1	0	1	1	0	1	1	0	1
Smp_080530.1	sp Q62193 RFA2_MOUSE	Replication protein A 32 kDa subunit	3.86e-49	OG6596	1	1	1	1	1	0	1	0	0	1	1	1	1
Smp_093440.1	sp Q24186 RS5A_DROME	40S ribosomal protein S5a	1.74e-110	OG6604	1	1	0	1	1	0	1	1	0	1	1	1	1
Smp_090920.1	sp Q9CR88 RT14_MOUSE	28S ribosomal protein S14, mitochondrial	1.86e-26	OG6628	1	1	0	1	1	1	1	1	1	1	0	1	1
Smp_007730.1	sp O76767 ERD2_DROME	ER lumen protein-retaining receptor	7.35e-119	OG6629	1	1	1	1	1	1	1	0	0	1	1	1	1
Smp_032260.2	sp Q7T3P1 RL15_ANGJA	60S ribosomal protein L15	3.09e-114	OG6642	1	1	1	1	1	1	1	1	1	1	1	1	1
Smp_213440.1	sp Q99ND9 RWDD1_RAT	RWD domain-containing protein 1	3.07e-38	OG6653	1	1	0	1	1	1	1	0	1	1	0	1	1
Smp_267170.1	sp Q68EK7 RAB4B_DANRE	Ras-related protein Rab-4B	5.5e-72	OG6682	1	1	1	1	1	0	1	0	0	1	1	1	1
Smp_095680.1	sp Q9CPW7 ZMAT2_MOUSE	Zinc finger matrin-type protein 2	2.91e-62	OG6708	1	1	1	1	0	1	1	1	1	1	1	0	1
Smp_040570.1	sp P51147 RAB5C_CANLF	Ras-related protein Rab-5C	3.33e-85	OG6719	1	1	1	1	1	1	1	0	0	1	1	0	1
Smp_160290.1	sp Q24046 ATPB1_DROME	Sodium/potassium-transporting ATPase subunit beta-1	4.37e-32	OG6721	1	1	1	1	0	0	1	1	1	1	1	1	1
Smp_042390.1	sp Q08623 HDHD1_HUMAN	Pseudouridine-5'-phosphatase	1.47e-62	OG6722	1	1	0	1	1	0	1	1	1	1	1	0	1
Smp_068720.1	sp Q9Z207 DIAP3_MOUSE	Protein diaphanous homolog 3	9.41e-155	OG672	0	0	1	1	0	1	1	1	1	1	1	1	1
Smp_009690.1	sp Q93572 RLA0_CAEEL	60S acidic ribosomal protein P0	4.02e-130	OG6747	1	1	1	1	1	0	1	0	1	1	1	1	0
Smp_075870.1	sp Q6DED0 TR1L1_XENLA	Translocating chain-associated membrane protein 1-like 1	2.2e-91	OG6760	1	1	0	0	1	1	1	1	1	1	1	1	0
Smp_063390.1	sp Q6DJH2 ADPPT_XENLA	L-aminoadipate-semialdehyde dehydrogenase-phosphopantetheinyl transferase	2.27e-39	OG6772	1	1	0	1	1	0	1	0	1	1	1	1	1
Smp_212920.1	sp P18420 PSA1_RAT	Proteasome subunit alpha type-1	5.84e-117	OG6777	1	1	0	1	1	0	1	1	1	1	1	1	0
Smp_079430.1	sp P38542 RAN_BRUMA	GTP-binding nuclear protein Ran	8.89e-138	OG6787	1	1	1	1	1	1	1	1	0	1	1	0	0
Smp_064320.1	sp O75832 PSD10_HUMAN	26S proteasome non-ATPase regulatory subunit 10	1.34e-44	OG6848	1	1	0	1	0	1	1	1	0	1	1	1	1
Smp_024850.1	sp A8CAG3 RL17_PHLPP	60S ribosomal protein L17	2.09e-73	OG6872	1	1	0	1	1	0	1	1	1	1	1	1	1
Smp_126370.2	sp A8XGH1 RPAB1_CAEBR	DNA-directed RNA polymerases I, II, and III subunit RPABC1	1.23e-89	OG6881	1	1	0	1	0	1	1	1	1	1	1	1	1
Smp_210400.1	sp Q2W3H9 CLPP_MAGSA	ATP-dependent Clp protease proteolytic subunit	1.52e-81	OG6898	1	1	0	1	1	0	1	1	0	1	1	1	1
Smp_171720.2	sp Q9DAX2 PLPP2_MOUSE	Phospholipid phosphatase 2	1.41e-38	OG6948	1	1	1	1	1	0	1	0	1	1	1	1	1
Smp_067140.1	sp H9BW96 RAB7_EPICO	Ras-related protein rab7	1.41e-100	OG6986	1	1	1	1	1	0	1	1	0	1	1	1	0
Smp_166930.1	sp Q66HA6 ARL8B_RAT	ADP-ribosylation factor-like protein 8B	4.33e-119	OG6994	1	0	1	1	1	1	1	1	0	1	1	0	1
Smp_172090.1	sp Q4V7Z0 GPN3_XENLA	GPN-loop GTPase 3	1.67e-98	OG6995	1	1	0	1	1	1	1	1	0	1	1	1	0
Smp_034490.1	sp Q3MHN0 PSB6_BOVIN	Proteasome subunit beta type-6	9.14e-94	OG7009	1	1	1	0	1	1	1	0	1	1	1	0	1
Smp_079000.1	sp Q5ZKX1 CHM1B_CHICK	Charged multivesicular body protein 1b	3.67e-57	OG7056	1	1	0	1	1	0	1	1	1	1	0	1	1
Smp_093100.2	sp Q94535 U2AF1_DROME	Splicing factor U2af 38 kDa subunit	1.12e-115	OG7073	1	1	1	0	1	1	1	0	1	1	1	1	0
Smp_038510.1	sp P21533 RL6_RAT	60S ribosomal protein L6	1.13e-57	OG7081	1	1	0	1	1	1	1	1	1	1	0	1	1
Smp_022320.1	sp Q5F339 CCHL_CHICK	Cytochrome c-type heme lyase	3.08e-102	OG7087	1	1	1	1	1	0	1	0	1	1	1	1	1
Smp_090230.1	sp Q4R8Z2 RL13A_MACFA	60S ribosomal protein L13a	8.05e-92	OG7100	1	1	1	1	1	1	1	1	0	1	1	1	1
Smp_006340.1	sp B5XB24 EMC4_SALSA	ER membrane protein complex subunit 4	2.02e-54	OG7103	1	1	1	1	1	0	1	0	1	1	1	1	1
Smp_063120.1	sp A5WVX0 ITPA_DANRE	Inosine triphosphate pyrophosphatase	7.14e-72	OG7104	1	1	0	1	1	1	1	0	1	1	1	1	1
Smp_309860.1	sp Q9H9E1 ANRA2_HUMAN	Ankyrin repeat family A protein 2	6.88e-39	OG7115	1	1	1	1	1	1	1	0	0	1	1	1	1
Smp_062300.1	sp A0A286QZ36 RAC1_STIJA	Ras-related protein Rac1	3.61e-105	OG7200	1	1	0	0	1	1	1	1	1	1	1	0	1
Smp_089220.1	sp Q32KL4 RMD1_BOVIN	Regulator of microtubule dynamics protein 1	1.56e-32	OG7215	1	1	0	1	1	0	1	1	0	1	1	1	1
Smp_004360.1	sp Q68EY7 C124A_XENLA	Coiled-coil domain-containing protein 124-A	4.3e-47	OG7239	1	1	0	1	1	1	1	0	1	1	1	1	1
Smp_340020.1	sp P26990 ARF6_CHICK	ADP-ribosylation factor 6	1.33e-79	OG7272	1	1	1	1	1	1	1	1	0	1	1	0	1
Smp_180000.1	sp B4PEU8 RS9_DROYA	40S ribosomal protein S9	3.02e-102	OG7294	1	1	0	1	0	1	1	1	1	1	1	1	1
Smp_087250.1	sp P97314 CSRP2_MOUSE	Cysteine and glycine-rich protein 2	1.89e-55	OG7299	1	1	1	1	0	0	1	0	1	1	1	1	1
Smp_058240.1	sp Q99P72 RTN4_MOUSE	Reticulon-4	1.66e-25	OG7312	1	1	0	1	1	0	1	1	1	1	1	1	1
Smp_121430.1	sp P33672 PSB3_BOVIN	Proteasome subunit beta type-3	1.24e-96	OG7335	1	1	1	1	1	1	1	1	1	1	1	1	1
Smp_032580.1	sp Q9Z2U1 PSA5_MOUSE	Proteasome subunit alpha type-5	8.64e-125	OG7346	1	1	1	0	1	1	1	0	1	1	1	1	0
Smp_347060.1	sp P40423 SQH_DROME	Myosin regulatory light chain sqh	3.11e-72	OG7404	1	1	1	1	0	0	1	0	1	1	1	1	1
Smp_177790.1	sp Q9UMS0 NFU1_HUMAN	NFU1 iron-sulfur cluster scaffold homolog, mitochondrial	1.3e-93	OG7419	1	1	1	1	1	0	1	1	1	1	1	1	1
Smp_063250.1	sp Q9CWU6 UQCC1_MOUSE	Ubiquinol-cytochrome-c reductase complex assembly factor 1	8.21e-32	OG7424	1	0	0	1	1	1	1	1	1	1	0	1	1
Smp_103710.1	sp Q9W6H5 UBC9A_DANRE	SUMO-conjugating enzyme UBC9-A	2.66e-88	OG7432	1	1	1	1	1	0	1	1	1	1	1	1	1
Smp_203970.1	sp Q6DGW9 TMCO1_DANRE	Calcium load-activated calcium channel	5.17e-75	OG7449	1	1	0	1	1	0	1	0	1	1	1	1	1
Smp_031730.1	sp Q5RC30 SC11C_PONAB	Signal peptidase complex catalytic subunit SEC11C	2.8e-89	OG7461	1	1	1	1	1	0	1	0	1	1	1	0	1
Smp_143840.1	sp Q0VCM4 PYGL_BOVIN	Glycogen phosphorylase, liver form	0	OG747	1	1	1	1	0	0	1	0	1	1	1	1	1
Smp_064950.1	sp P63100 CANB1_RAT	Calcineurin subunit B type 1	5.31e-103	OG7482	1	1	1	1	0	1	1	0	0	1	1	1	1
Smp_121790.1	sp Q3SYS1 RM13_BOVIN	39S ribosomal protein L13, mitochondrial	6.6e-39	OG7483	1	1	0	1	1	0	1	0	1	1	1	1	1
Smp_060270.1	sp Q6NVQ1 JAGN1_XENTR	Protein jagunal homolog 1	1.69e-26	OG7537	1	1	1	1	1	0	1	1	1	1	1	1	1
Smp_314110.1	sp Q60HE9 MA2B1_MACFA	Lysosomal alpha-mannosidase	0	OG753	1	1	1	1	0	0	1	1	0	1	1	1	1
Smp_027340.1	sp B0CMA4 INSI2_CALJA	Insulin-induced gene 2 protein	2.39e-47	OG7574	1	1	0	1	0	1	1	1	1	1	1	1	1
Smp_022640.1	sp Q95043 RL13_SCHMA	60S ribosomal protein L13	2.86e-133	OG7614	1	1	0	1	1	1	1	1	1	1	1	1	1
Smp_050590.1	sp Q9QY36 NAA10_MOUSE	N-alpha-acetyltransferase 10	7.11e-93	OG7627	1	1	0	1	1	1	1	1	1	1	1	1	1
Smp_054240.1	sp Q95WA2 TCTP_SCHMA	Translationally-controlled tumor protein homolog (Fragment)	3.62e-116	OG7629	1	1	0	1	1	0	1	1	0	1	1	1	1
Smp_174630.1	sp Q9XVM9 TSN15_CAEEL	Tetraspanin-15	5.93e-14	OG7643	1	1	1	0	0	1	1	1	1	1	1	1	1
Smp_033990.1	sp Q9QZB9 DCTN5_MOUSE	Dynactin subunit 5	3.42e-104	OG7647	1	1	1	1	1	1	1	0	1	1	1	1	1
Smp_056500.1	sp P28024 PSB4_XENLA	Proteasome subunit beta type-4 (Fragment)	1.01e-77	OG7654	1	1	0	1	1	1	1	0	0	1	1	1	1
Smp_032180.1	sp P61210 ARF1_LOCMI	ADP-ribosylation factor 1	6.96e-109	OG7676	1	1	1	1	1	1	1	1	0	1	1	0	0
Smp_301340.1	sp Q9IB83 PSB1B_CARAU	Proteasome subunit beta type-1-B	1.65e-77	OG7679	1	1	1	1	1	0	1	1	1	1	1	1	1
Smp_322220.1	sp Q02543 RL18A_HUMAN	60S ribosomal protein L18a	5.43e-89	OG7692	1	1	0	1	1	1	1	1	0	1	1	1	1
Smp_042590.1	sp Q8K3J1 NDUS8_MOUSE	NADH dehydrogenase [ubiquinone] iron-sulfur protein 8, mitochondrial	1.13e-103	OG7696	1	1	1	1	1	1	1	0	1	1	1	1	1
Smp_031570.1	sp Q56FG8 RL18_LYSTE	60S ribosomal protein L18	3.71e-89	OG7730	1	1	1	1	1	0	1	1	0	1	1	1	1
Smp_308630.1	sp O45903 MECR1_CAEEL	Enoyl-[acyl-carrier-protein] reductase, mitochondrial	1.17e-83	OG7739	1	1	1	1	1	0	1	0	1	1	1	1	0
Smp_133850.1	sp Q148G7 DCTN6_BOVIN	Dynactin subunit 6	2.15e-64	OG7773	1	1	1	0	1	0	1	0	1	1	1	1	1
Smp_021920.1	sp P06198 MYSP_SCHMA	Paramyosin	0	OG777	1	1	1	1	0	0	1	1	1	1	1	1	1
Smp_021140.1	sp P62083 RS7_RAT	40S ribosomal protein S7	4.41e-70	OG7791	1	0	0	1	1	1	1	1	1	1	1	1	1
Smp_043940.1	sp Q9Z2P6 SNP29_RAT	Synaptosomal-associated protein 29	1.09e-24	OG7849	1	1	0	1	1	1	1	0	1	1	1	1	1
Smp_074500.1	sp P40307 PSB2_RAT	Proteasome subunit beta type-2	1.12e-69	OG7860	1	1	1	1	1	1	1	0	1	1	1	1	1
Smp_044000.1	sp Q9IA79 BI1_PAROL	Probable Bax inhibitor 1	3.95e-61	OG7865	1	1	1	1	1	0	1	0	1	1	1	1	0
Smp_153950.1	sp Q7ZTZ2 RLP24_DANRE	Probable ribosome biogenesis protein RLP24	2.05e-56	OG7911	1	0	1	1	1	1	1	0	0	1	1	1	1
Smp_045610.1	sp Q5XI73 GDIR1_RAT	Rho GDP-dissociation inhibitor 1	1.4e-42	OG7922	1	1	0	1	1	0	1	1	1	1	1	1	1
Smp_097620.1	sp Q6AX45 VPS25_XENLA	Vacuolar protein-sorting-associated protein 25	8.55e-61	OG8019	1	1	0	0	1	1	1	1	0	1	1	1	1
Smp_074700.2	sp Q9UNL2 SSRG_HUMAN	Translocon-associated protein subunit gamma	1.34e-40	OG8064	1	1	1	1	1	0	1	1	1	1	1	1	1
Smp_345230.1	sp Q641G7 ARPC4_XENLA	Actin-related protein 2/3 complex subunit 4	1.85e-96	OG8089	1	1	0	1	1	1	1	1	0	1	1	1	0
Smp_030690.1	sp P30151 EF1B_XENLA	Elongation factor 1-beta	6.07e-75	OG8094	1	1	1	1	1	1	1	1	0	1	1	0	1
Smp_074950.1	sp Q6NW29 RWDD4_HUMAN	RWD domain-containing protein 4	7.98e-43	OG8149	1	1	0	1	1	1	1	1	1	1	1	0	1
Smp_091010.1	sp Q26547 GLO2_SCHMA	Probable hydroxyacylglutathione hydrolase	4.7e-158	OG8158	1	1	1	1	1	1	1	1	1	1	1	1	0
Smp_019990.1	sp Q9DB50 AP1S2_MOUSE	AP-1 complex subunit sigma-2	3.2e-77	OG8159	1	0	0	1	1	1	1	1	1	1	1	1	1
Smp_142450.1	sp Q6TEN1 RAP1B_DANRE	Ras-related protein Rap-1b	7.65e-101	OG8168	1	0	1	1	1	0	1	0	1	1	1	1	1
Smp_083080.1	sp Q8BK64 AHSA1_MOUSE	Activator of 90 kDa heat shock protein ATPase homolog 1	1.09e-96	OG8174	1	1	0	1	1	1	1	0	1	1	1	1	0
Smp_076400.1	sp Q57997 Y577_METJA	Universal stress protein MJ0577	1.11e-11	OG8189	1	1	1	1	1	1	1	1	0	1	1	1	1
Smp_118220.1	sp Q9Z255 UBE2A_MOUSE	Ubiquitin-conjugating enzyme E2 A	6.61e-79	OG8227	1	1	1	1	0	1	1	1	0	1	1	1	1
Smp_029900.1	sp Q9Y3C6 PPIL1_HUMAN	Peptidyl-prolyl cis-trans isomerase-like 1	5.03e-83	OG8267	1	1	1	1	0	1	1	0	1	1	1	1	1
Smp_040790.1	sp Q26551 PPIB_SCHMA	Peptidyl-prolyl cis-trans isomerase B	5.28e-155	OG8270	1	1	0	1	0	1	1	1	1	1	1	1	1
Smp_175230.1	sp G4VJD6 DYR_SCHMA	Dihydrofolate reductase	9.45e-133	OG8282	1	1	1	1	0	1	1	0	1	1	1	1	1
Smp_092280.1	sp O70435 PSA3_MOUSE	Proteasome subunit alpha type-3	1.23e-111	OG8285	1	1	1	0	1	0	1	1	1	1	1	1	0
Smp_132670.1	sp P04113 MLRA_MIZYE	Myosin regulatory light chain A, smooth adductor muscle	4.95e-69	OG8314	1	1	0	1	1	0	1	1	1	1	1	1	0
Smp_166430.1	sp B1WC40 NCBP2_RAT	Nuclear cap-binding protein subunit 2	3.01e-66	OG8315	1	1	0	1	1	1	1	0	1	1	1	1	1
Smp_040130.1	sp Q26565 PPIA_SCHMA	Peptidyl-prolyl cis-trans isomerase	1.75e-117	OG8316	1	1	0	1	1	1	1	1	0	1	1	0	1
Smp_082030.1	sp Q9VA37 DJ1B_DROME	Protein dj-1beta	7.98e-61	OG8328	1	1	1	1	1	0	1	1	0	1	1	1	1
Smp_180390.2	sp Q5R5M0 MTCH2_PONAB	Mitochondrial carrier homolog 2	1.14e-36	OG8358	1	1	1	1	1	0	1	0	1	1	1	1	0
Smp_077070.1	sp Q9VX98 DENR_DROME	Density-regulated protein homolog	7.41e-52	OG8367	1	1	1	1	1	0	1	0	1	1	1	1	1
Smp_345340.1	sp Q1LZ96 ATPF2_BOVIN	ATP synthase mitochondrial F1 complex assembly factor 2	4.74e-63	OG8430	1	1	0	1	1	0	1	0	1	1	1	1	1
Smp_099890.1	sp Q29RM3 REEP5_BOVIN	Receptor expression-enhancing protein 5	1.02e-54	OG8444	1	0	1	1	1	0	1	1	1	1	1	1	1
Smp_008310.1	sp P70097 C560_CRIGR	Succinate dehydrogenase cytochrome b560 subunit, mitochondrial	3.82e-30	OG8464	1	1	0	1	1	1	1	0	0	1	1	1	1
Smp_096750.1	sp P62278 RS13_RAT	40S ribosomal protein S13	7.09e-90	OG8474	1	1	1	1	1	0	1	1	1	1	1	1	1
Smp_092380.1	sp Q962X9 BUD31_BRABE	Protein BUD31 homolog	8.8e-88	OG8502	1	1	0	1	1	0	1	1	1	1	1	1	1
Smp_026560.1	sp Q95NR9 CALM_METSE	Calmodulin	1.79e-103	OG8509	1	1	0	1	1	1	1	1	1	1	1	0	0
Smp_020220.1	sp P35604 COPZ1_BOVIN	Coatomer subunit zeta-1	5.84e-65	OG8528	1	1	0	1	1	1	1	0	1	1	1	1	1
Smp_198420.1	sp Q6GR45 IF6_XENLA	Eukaryotic translation initiation factor 6	4.6e-111	OG8541	1	1	0	1	1	1	1	1	1	1	1	1	0
Smp_092570.1	sp P23709 NDUS3_BOVIN	NADH dehydrogenase [ubiquinone] iron-sulfur protein 3, mitochondrial	3.33e-106	OG8549	1	1	0	1	1	1	1	0	1	1	1	1	0
Smp_098890.2	sp Q16629 SRSF7_HUMAN	Serine/arginine-rich splicing factor 7	2.4e-40	OG8576	1	1	0	1	1	1	1	0	1	1	0	1	1
Smp_325920.1	sp P47830 RL27A_XENLA	60S ribosomal protein L27a	1.09e-76	OG8594	1	1	0	1	1	1	1	1	0	1	1	1	1
Smp_106050.1	sp P83877 TXN4A_MOUSE	Thioredoxin-like protein 4A	1.27e-92	OG8619	1	1	0	1	0	1	1	1	1	1	1	1	1
Smp_143060.1	sp P62744 AP2S1_RAT	AP-2 complex subunit sigma	1.72e-91	OG8642	1	1	0	0	1	0	1	1	1	1	1	1	1
Smp_001830.1	sp Q7Z0T8 RL24_SCHJA	60S ribosomal protein L24	8.12e-79	OG8660	1	1	0	1	1	1	1	1	1	1	1	1	1
Smp_043120.1	sp A0QZA1 Y3950_MYCS2	Universal stress protein MSMEG_3950/MSMEI_3859	2.16e-11	OG8677	1	1	1	1	0	1	1	1	1	1	1	1	1
Smp_179910.1	sp P23175 RASH_MSVNS	GTPase HRas	2.04e-101	OG8685	1	1	1	1	1	1	0	1	0	1	1	0	1
Smp_041390.1	sp Q5RF84 UB2G2_PONAB	Ubiquitin-conjugating enzyme E2 G2	9.49e-94	OG8704	1	1	1	1	1	1	1	1	0	1	1	0	1
Smp_032760.1	sp P62282 RS11_RAT	40S ribosomal protein S11	1.6e-74	OG8736	1	1	1	1	0	0	1	1	0	1	1	1	1
Smp_179180.1	sp Q5DA90 RSSA_SCHJA	40S ribosomal protein SA	0	OG8789	1	1	1	1	1	1	1	1	0	1	1	1	0
Smp_037910.1	sp Q6P355 DHSD_XENTR	Succinate dehydrogenase [ubiquinone] cytochrome b small subunit, mitochondrial	2.84e-19	OG8881	1	1	1	1	1	0	1	1	0	1	1	1	1
Smp_074780.1	sp Q8IT98 RS18_ARGIR	40S ribosomal protein S18	2.23e-93	OG8891	1	1	0	1	1	1	1	1	1	1	1	0	1
Smp_312360.1	sp Q3ZC12 EIF3G_BOVIN	Eukaryotic translation initiation factor 3 subunit G	1.11e-64	OG8938	1	1	1	1	1	0	1	1	1	1	1	1	0
Smp_032310.1	sp O15145 ARPC3_HUMAN	Actin-related protein 2/3 complex subunit 3	3.16e-65	OG8976	1	1	1	1	1	0	1	0	1	1	1	1	0
Smp_133210.1	sp Q6P7A9 LYAG_RAT	Lysosomal alpha-glucosidase	0	OG897	1	1	1	1	0	1	1	0	1	1	1	1	1
Smp_038630.1	sp Q5U4U5 TIM22_XENLA	Mitochondrial import inner membrane translocase subunit Tim22	2.77e-51	OG8998	1	1	0	1	0	0	1	1	1	1	1	1	1
Smp_165830.1	sp Q9VKX4 RT07_DROME	28S ribosomal protein S7, mitochondrial	3.59e-26	OG9003	1	1	1	1	1	1	1	0	1	1	1	1	0
Smp_102820.1	sp Q921Y2 IMP3_MOUSE	U3 small nucleolar ribonucleoprotein protein IMP3	3.81e-76	OG9014	1	1	1	1	0	0	1	1	1	1	1	1	0
Smp_018020.1	sp Q5XIF3 NDUS4_RAT	NADH dehydrogenase [ubiquinone] iron-sulfur protein 4, mitochondrial	1.94e-44	OG9024	1	1	0	1	1	1	1	0	1	1	0	1	1
Smp_045220.1	sp P07291 MLE_ARGIR	Myosin essential light chain, striated adductor muscle	1.14e-65	OG9088	1	1	1	1	1	0	0	1	1	1	1	1	0
Smp_074470.1	sp Q9GRJ3 RS23_LUMRU	40S ribosomal protein S23	2.57e-87	OG9091	1	1	0	1	1	1	1	1	1	1	1	1	0
Smp_007900.1	sp P48158 RL23_CAEEL	60S ribosomal protein L23	1.09e-81	OG9118	1	1	1	1	0	1	1	0	1	1	1	1	1
Smp_050940.1	sp P46222 RL11_DROME	60S ribosomal protein L11	8.49e-94	OG9180	1	1	0	0	1	1	1	1	1	1	1	1	0
Smp_089860.1	sp P84239 H3_URECA	Histone H3	1.36e-94	OG9199	1	1	1	1	1	1	0	1	1	1	1	0	0
Smp_068760.1	sp Q9VCC3 RT24_DROME	28S ribosomal protein S24, mitochondrial	6.75e-40	OG9220	1	1	0	1	1	0	1	1	1	1	1	1	1
Smp_047060.1	sp Q9CQJ8 NDUB9_MOUSE	NADH dehydrogenase [ubiquinone] 1 beta subcomplex subunit 9	8.49e-26	OG9255	1	1	1	1	1	0	1	1	0	1	0	1	1
Smp_039000.1	sp Q24439 ATPO_DROME	ATP synthase subunit O, mitochondrial	3.6e-63	OG9308	1	1	1	1	1	0	1	1	0	1	1	1	0
Smp_021800.1	sp Q5RCG9 PFD3_PONAB	Prefoldin subunit 3	7.67e-44	OG9337	1	1	0	1	1	1	1	1	1	1	1	1	0
Smp_098960.1	sp P61255 RL26_MOUSE	60S ribosomal protein L26	4.46e-61	OG9400	1	1	0	1	1	1	1	1	1	1	1	1	1
Smp_086710.1	sp B5XAM2 ICT1_SALSA	Peptidyl-tRNA hydrolase ICT1, mitochondrial	4.01e-33	OG9415	0	1	0	1	1	1	1	0	1	1	1	1	1
Smp_315750.2	sp P25867 UBCD1_DROME	Ubiquitin-conjugating enzyme E2-17 kDa	5.66e-87	OG9460	1	1	1	0	1	1	1	1	1	1	1	1	1
Smp_046250.1	sp O17528 TMED2_CAEEL	Suppressor/enhancer of lin-12 protein 9	4.01e-66	OG9488	1	1	1	1	1	1	1	1	0	1	1	1	1
Smp_062250.1	sp P54357 MLC2_DROME	Myosin-2 essential light chain	2.35e-45	OG9508	1	1	1	1	1	1	1	0	0	1	1	1	1
Smp_018990.1	sp P51410 RL9_MOUSE	60S ribosomal protein L9	2.56e-71	OG9513	1	1	1	1	0	0	1	1	1	1	1	1	0
Smp_008360.1	sp Q9LZG0 ADK2_ARATH	Adenosine kinase 2	6.88e-76	OG9545	1	1	0	1	0	1	1	1	1	1	1	1	0
Smp_003770.1	sp P15870 H1D_STRPU	Histone H1-delta	1.33e-22	OG9559	1	1	1	1	0	0	1	1	1	1	0	1	1
Smp_203950.1	sp Q9QYF1 RDH11_MOUSE	Retinol dehydrogenase 11	9.54e-67	OG9611	1	1	1	1	1	0	1	1	1	1	1	1	0
Smp_061920.1	sp P54727 RD23B_HUMAN	UV excision repair protein RAD23 homolog B	1.16e-74	OG9703	1	1	0	1	1	0	1	1	1	1	1	1	0
Smp_027210.1	sp Q8BZB2 COAC_MOUSE	Phosphopantothenoylcysteine decarboxylase	5.6e-60	OG9706	1	1	0	1	1	1	1	1	1	1	0	0	1
Smp_012810.1	sp Q3ZBI6 FHL3_BOVIN	Four and a half LIM domains protein 3	1.81e-22	OG9732	1	1	0	1	1	1	1	1	1	1	1	1	1
Smp_091640.2	sp O42387 RS24_TAKRU	40S ribosomal protein S24	9.85e-56	OG9757	1	1	1	1	1	1	1	1	1	1	1	1	1
Smp_076740.1	sp P33095 RS15A_STRPU	40S ribosomal protein S15a	1.7e-76	OG9793	1	1	0	1	1	1	1	1	0	1	1	0	1
Smp_168330.1	sp Q9CQP2 TPPC2_MOUSE	Trafficking protein particle complex subunit 2	5.26e-52	OG9841	1	1	0	0	0	1	1	1	1	1	1	1	1
Smp_053780.1	sp Q7Z6V5 ADAT2_HUMAN	tRNA-specific adenosine deaminase 2	4.75e-52	OG9993	1	1	1	1	1	1	1	1	1	1	1	1	1
Smp_169340.1	sp B5FX56 CCD58_TAEGU	Coiled-coil domain-containing protein 58	2.06e-22	OG9998	1	1	0	1	1	0	1	1	1	1	1	0	1
Smp_179660.1				OG1308	0	1	0	1	0	1	1	1	1	1	1	1	1
TASs00065g06186m00001	sp Q5GIS3 GBB_PINFU	Guanine nucleotide-binding protein subunit beta	0	OG3430	1	1	1	1	1	0	1	1	0	0	1	1	1
TASs00082g06859m00001	sp Q27652 G3P_ECHMU	Glyceraldehyde-3-phosphate dehydrogenase	0	OG3658	1	1	0	1	0	1	1	1	1	0	1	1	1
TASs00034g04550m00001	sp Q6NUH3 NOSIP_XENLA	Nitric oxide synthase-interacting protein	6.52e-87	OG4384	1	1	1	0	1	1	1	1	1	0	1	1	1
TASs00018g03320m00001	sp Q78ZA7 NP1L4_MOUSE	Nucleosome assembly protein 1-like 4	1.13e-73	OG4486	1	1	1	1	1	1	1	1	1	0	1	1	1
TASs00075g06599m00001	sp Q9NP79 VTA1_HUMAN	Vacuolar protein sorting-associated protein VTA1 homolog	6.43e-33	OG6520	1	1	0	1	1	0	1	1	1	0	1	1	1
Smp_011010.1				OG7324	1	1	1	1	0	1	1	0	1	1	0	1	1
Smp_015730.1				OG7457	1	1	0	1	1	1	1	1	1	1	0	1	1
TASs00020g03509m00001	sp O94083 IF5A_CANAL	Eukaryotic translation initiation factor 5A	8.54e-39	OG9858	1	1	1	1	0	1	1	1	1	0	1	0	1
TASs00742g11270m00001	sp P35069 H2B3_TIGCA	Histone H2B.3	1.66e-63	OG9912	1	1	1	1	1	1	1	1	0	0	1	0	1
TASs00016g03153m00001	sp Q9BMK3 FABP2_ECHGR	Fatty acid-binding protein homolog 2	1.54e-90	OG10027	1	1	1	1	1	1	1	1	0	0	0	1	1
Smp_029750.1				OG13620	1	1	1	1	0	1	1	1	0	1	0	1	1
Monogenea Monopisthocotylea: Nmel, Neobenedenia melleni; Gsal, Gyrodactylus salaris; Slon, Scutogyrus longicornis; Rvir, Rhabdosynochus viridisi. Cestoda: Tasi, Taenia asiatica; Emul, Echinococcus multilocularis; Hmic, Hymenolepis microstoma. Monogenea Polyopisthocotylea: Enip, Eudiplozoon nipponicum; Pxen, Protopolystoma xenopodis. Trematoda: Fhe, Fasciola hepatica; Sman, Schistosoma mansoni. Rh…

## Sheet: ST S3
Supplementary Table S3. Peptidase and inhibitors identified in 13 platyhelminth species.
Class or Subclass	Species	ID	MEROP	Description	Description_short	ID_MEROPS	Family	Subfamily	Abbreviated major class	Major class	Pep/Inh	Identity	E-value
Cestoda	E. multilocularis	EmuJ_000025900.1	MER0001342	methionyl aminopeptidase 1 (eukaryote) (Homo sapiens)	methionyl aminopeptidase 1	M24.017	M24	M24A	M	Metallo	Peptidase	234	1.98e-09
Cestoda	E. multilocularis	EmuJ_000042300.1	MER0006257	Nonstop peptidase (Drosophila melanogaster)	Nonstop peptidase	C19.095	C19	C19	C	Cysteine	Peptidase	374	6.76e-44
Cestoda	E. multilocularis	EmuJ_000053900.1	MER0200434	highly similar to acyl-protein thioesterase 1 ({Homo sapiens}) (Homo sapiens)	highly similar to acyl-protein thioesterase 1	S09.941	S09	S09X	S	Serine	Peptidase	99	8.1e-16
Cestoda	E. multilocularis	EmuJ_000058800.1	MER0021876	LOC133083 g.p. ({Homo sapiens}) (Homo sapiens)	LOC133083 g.p.	M16.P01	M16	M16B	M	Metallo	Peptidase	186	6.05e-44
Cestoda	E. multilocularis	EmuJ_000060000.1	MER0018285	serine carboxypeptidase Y inhibitor ({Saccharomyces cerevisiae}) (Saccharomyces cerevisiae)	serine carboxypeptidase Y inhibitor	I51.001	I51	I51	I	Inhibitor	Inhibitor	178	1.57e-08
Cestoda	E. multilocularis	EmuJ_000060300.1	MER0024832	CG12717 protein ({Drosophila melanogaster}) (Drosophila melanogaster)	CG12717 protein	C48.A06	C48	C48	C	Cysteine	Peptidase	199	4.77e-38
Cestoda	E. multilocularis	EmuJ_000061400.1	MER0036548	Tmeff2 protein (Mus musculus)	Tmeff2 protein	I01.978	I01	I01	I	Inhibitor	Inhibitor	51	1.33e-07
Cestoda	E. multilocularis	EmuJ_000062300.1	MER0004373	proteasome subunit beta2 ({Drosophila melanogaster}) (Drosophila melanogaster)	proteasome subunit beta2	T01.A02	T01	T01A	T	Threonine	Peptidase	202	6.85e-90
Cestoda	E. multilocularis	EmuJ_000065800.1	MER0015493	ubiquitin-specific peptidase 31 (Homo sapiens)	ubiquitin-specific peptidase 31	C19.071	C19	C19	C	Cysteine	Peptidase	698	2.66e-34
Cestoda	E. multilocularis	EmuJ_000068700.1	MER0030133	eukaryotic translation initiation factor 3 subunit F (Homo sapiens)	eukaryotic translation initiation factor 3 subunit F	M67.974	M67	M67X	M	Metallo	Peptidase	259	5.66e-69
Cestoda	E. multilocularis	EmuJ_000077700.1	MER0134587	HWTI trypsin inhibitor ({Ornithoctonus huwena}) (Ornithoctonus huwena)	HWTI trypsin inhibitor	I02.056	I02	I02	I	Inhibitor	Inhibitor	55	2.23e-12
Cestoda	E. multilocularis	EmuJ_000077800.1	MER0063684	textilinin-1 ({Pseudonaja textilis}) (Pseudonaja textilis)	textilinin-1	I02.052	I02	I02	I	Inhibitor	Inhibitor	57	1.42e-16
Cestoda	E. multilocularis	EmuJ_000084000.1	MER0019701	impas 1 peptidase (Homo sapiens)	impas 1 peptidase	A22.003	A22	A22B	A	Aspartic	Peptidase	348	4.44e-98
Cestoda	E. multilocularis	EmuJ_000085400.1	MER0000147	pancreatic elastase IIB (Homo sapiens)	pancreatic elastase IIB	S01.206	S01	S01A	S	Serine	Peptidase	236	6.03e-33
Cestoda	E. multilocularis	EmuJ_000085700.1	MER0024969	Crescent protein ({Xenopus} sp.) (Xenopus laevis)	Crescent protein	I93.002	I93	I93	I	Inhibitor	Inhibitor	111	1.38e-20
Cestoda	E. multilocularis	EmuJ_000086100.1	MER0192109	furin A ({Brachydanio rerio}) (Brachydanio rerio)	furin A	S08.152	S08	S08B	S	Serine	Peptidase	301	5.44e-66
Cestoda	E. multilocularis	EmuJ_000091700.1	MER0003544	ubiquinol-cytochrome c reductase core protein II (Homo sapiens)	ubiquinol-cytochrome c reductase core protein II	M16.974	M16	M16B	M	Metallo	Peptidase	220	2.63e-15
Cestoda	E. multilocularis	EmuJ_000095700.1	MER0002694	ubpA ({Dictyostelium discoideum}) (Dictyostelium discoideum)	ubpA	C19.104	C19	C19	C	Cysteine	Peptidase	554	3.14e-92
Cestoda	E. multilocularis	EmuJ_000097800.1	MER0012158	glutamine:fructose-6-phosphate amidotransferase (Homo sapiens)	glutamine:fructose-6-phosphate amidotransferase	C44.972	C44	C44	C	Cysteine	Peptidase	337	1.37e-111
Cestoda	E. multilocularis	EmuJ_000098800.1	MER0013563	CG6194 protein ({Drosophila melanogaster}) (Drosophila melanogaster)	CG6194 protein	C54.A03	C54	C54	C	Cysteine	Peptidase	332	3.92e-55
Cestoda	E. multilocularis	EmuJ_000101000.1	MER0026493	Tata binding protein associated factor (Homo sapiens)	Tata binding protein associated factor	M01.972	M01	M01	M	Metallo	Peptidase	149	4.2e-34
Cestoda	E. multilocularis	EmuJ_000102100.1	MER0005428	ubiquitin-specific peptidase 19 (Homo sapiens)	ubiquitin-specific peptidase 19	C19.024	C19	C19	C	Cysteine	Peptidase	375	5.49e-06
Cestoda	E. multilocularis	EmuJ_000102400.1	MER0020201	rhomboid-4 (insect) (Drosophila melanogaster)	rhomboid-4	S54.012	S54	S54	S	Serine	Peptidase	232	5.69e-53
Cestoda	E. multilocularis	EmuJ_000105200.1	MER0167725	spartan peptidase (Homo sapiens)	spartan peptidase	M100.001	M100	M100	M	Metallo	Peptidase	217	2.08e-95
Cestoda	E. multilocularis	EmuJ_000106200.1	MER0030934	para-nitrobenzyl esterase ({Bacillus subtilis}) (Bacillus subtilis)	para-nitrobenzyl esterase	S09.948	S09	S09X	S	Serine	Peptidase	190	3.84e-26
Cestoda	E. multilocularis	EmuJ_000113100.1	MER0000855	caspase-2 (Mus musculus)	caspase-2	C14.006	C14	C14A	C	Cysteine	Peptidase	279	1.6e-48
Cestoda	E. multilocularis	EmuJ_000113700.1	MER0003543	ubiquinol-cytochrome c reductase core protein I (Homo sapiens)	ubiquinol-cytochrome c reductase core protein I	M16.973	M16	M16B	M	Metallo	Peptidase	225	3.56e-91
Cestoda	E. multilocularis	EmuJ_000117100.1	MER0021886	Mername-AA168 protein (Homo sapiens)	Mername-AA168 protein	M67.971	M67	M67X	M	Metallo	Peptidase	155	5.62e-40
Cestoda	E. multilocularis	EmuJ_000119200.1	MER0016218	secretogranin V (Homo sapiens)	secretogranin V	I21.001	I21	I21	I	Inhibitor	Inhibitor	174	4.42e-06
Cestoda	E. multilocularis	EmuJ_000135900.1	MER0010992	DJ-1 putative peptidase (Rattus norvegicus)	DJ-1 putative peptidase	C56.002	C56	C56	C	Cysteine	Peptidase	117	2.36e-25
Cestoda	E. multilocularis	EmuJ_000141500.1	MER0005542	BcDNA.LD24440 ({Drosophila melanogaster}) (Drosophila melanogaster)	BcDNA.LD24440	C12.A05	C12	C12	C	Cysteine	Peptidase	221	1.17e-72
Cestoda	E. multilocularis	EmuJ_000151200.1	MER0003989	ubiquitinyl hydrolase-BAP1 (Homo sapiens)	ubiquitinyl hydrolase-BAP1	C12.004	C12	C12	C	Cysteine	Peptidase	235	5.12e-51
Cestoda	E. multilocularis	EmuJ_000151700.1	MER0024827	DG1039 g.p. ({Dictyostelium discoideum}) (Dictyostelium discoideum)	DG1039 g.p.	M67.A15	M67	M67C	M	Metallo	Peptidase	74	8.18e-05
Cestoda	E. multilocularis	EmuJ_000159200.1	MER0595513	cystatin RHcyst-1 ({Rhipicephalus haemaphysaloides}) (Rhipicephalus haemaphysaloides)	cystatin RHcyst-1	I25.064	I25	I25A	I	Inhibitor	Inhibitor	94	2.33e-07
Cestoda	E. multilocularis	EmuJ_000165600.1	MER0002738	chymotrypsin C (Bos taurus)	chymotrypsin C	S01.157	S01	S01A	S	Serine	Peptidase	237	4.61e-27
Cestoda	E. multilocularis	EmuJ_000166800.1	MER0006297	SPAP8A3.12c g.p. ({Schizosaccharomyces pombe}) (Schizosaccharomyces pombe)	SPAP8A3.12c g.p.	S08.A56	S08	S08A	S	Serine	Peptidase	469	4.97e-44
Cestoda	E. multilocularis	EmuJ_000167900.1	MER0014122	At5g57990 ({Arabidopsis thaliana}) (Arabidopsis thaliana)	At5g57990	C19.A12	C19	C19	C	Cysteine	Peptidase	339	2.95e-51
Cestoda	E. multilocularis	EmuJ_000170200.1	MER0000430	serine carboxypeptidase A (Homo sapiens)	serine carboxypeptidase A	S10.002	S10	S10	S	Serine	Peptidase	437	1.07e-122
Cestoda	E. multilocularis	EmuJ_000175500.1	MER0005436	ubp3 ({Schizosaccharomyces pombe}-type) (Schizosaccharomyces pombe)	ubp3	C19.A57	C19	C19	C	Cysteine	Peptidase	415	8.04e-29
Cestoda	E. multilocularis	EmuJ_000184900.1	MER0011236	CG10663-PC, isoform C ({Drosophila melanogaster}) (Drosophila melanogaster)	CG10663-PC, isoform C	S01.B77	S01	S01A	S	Serine	Peptidase	229	8.73e-24
Cestoda	E. multilocularis	EmuJ_000190200.1	MER0042914	NDRG3 protein (Homo sapiens)	NDRG3 protein	S33.987	S33	S33	S	Serine	Peptidase	287	4.84e-27
Cestoda	E. multilocularis	EmuJ_000194700.1	MER0191412	HflC (Escherichia coli)	HflC	I87.001	I87	I87	I	Inhibitor	Inhibitor	248	2.13e-08
Cestoda	E. multilocularis	EmuJ_000196100.1	MER0000553	proteasome subunit alpha 3 (Homo sapiens)	proteasome subunit alpha 3	T01.977	T01	T01A	T	Threonine	Peptidase	111	1.19e-45
Cestoda	E. multilocularis	EmuJ_000199000.1	MER0005428	ubiquitin-specific peptidase 19 (Homo sapiens)	ubiquitin-specific peptidase 19	C19.024	C19	C19	C	Cysteine	Peptidase	375	1.07e-05
Cestoda	E. multilocularis	EmuJ_000205500.1	MER0054124	Mername-AA248 (Gallus gallus)	Mername-AA248	C02.026	C02	C02A	C	Cysteine	Peptidase	275	1.45e-36
Cestoda	E. multilocularis	EmuJ_000205700.1	MER0191412	HflC (Escherichia coli)	HflC	I87.001	I87	I87	I	Inhibitor	Inhibitor	257	1.47e-07
Cestoda	E. multilocularis	EmuJ_000217600.1	MER0011032	pyroglutamyl-peptidase I (chordate) (Homo sapiens)	pyroglutamyl-peptidase I	C15.010	C15	C15	C	Cysteine	Peptidase	186	9.38e-22
Cestoda	E. multilocularis	EmuJ_000217800.1	MER0017243	Y97E10AL.2 ({Caenorhabditis elegans}) (Caenorhabditis elegans)	Y97E10AL.2	S09.A78	S09	S09C	S	Serine	Peptidase	317	2.83e-49
Cestoda	E. multilocularis	EmuJ_000220500.1	MER0175067	lysosomal 66.3 kDa protein ({Mus musculus}-type) (Mus musculus)	lysosomal 66.3 kDa protein	C95.001	C95	C95	C	Cysteine	Peptidase	343	1.62e-105
Cestoda	E. multilocularis	EmuJ_000225800.1	MER0029237	LOC277343 protein ({Mus musculus}) and similar (Mus musculus)	LOC277343 protein	I02.978	I02	I02	I	Inhibitor	Inhibitor	53	1.92e-14
Cestoda	E. multilocularis	EmuJ_000230600.1	MER0000552	proteasome subunit beta1i (Homo sapiens)	proteasome subunit beta1i	T01.013	T01	T01A	T	Threonine	Peptidase	196	2.26e-70
Cestoda	E. multilocularis	EmuJ_000242400.1	MER0002211	peptidase Clp (type 3) (Homo sapiens)	peptidase Clp	S14.003	S14	S14	S	Serine	Peptidase	207	1.25e-98
Cestoda	E. multilocularis	EmuJ_000252500.1	MER0000551	proteasome subunit beta 1 (Homo sapiens)	proteasome subunit beta 1	T01.986	T01	T01A	T	Threonine	Peptidase	192	3.73e-60
Cestoda	E. multilocularis	EmuJ_000253000.1	MER0015095	glutaminyl cyclase (Homo sapiens)	glutaminyl cyclase	M28.974	M28	M28X	M	Metallo	Peptidase	303	3.37e-65
Cestoda	E. multilocularis	EmuJ_000253150.1	MER0000770	calpain-1 (Homo sapiens)	calpain-1	C02.001	C02	C02A	C	Cysteine	Peptidase	253	5.99e-60
Cestoda	E. multilocularis	EmuJ_000255400.1	MER0100371	DDB_G0291187 protein ({Dictyostelium discoideum}) (Dictyostelium discoideum)	DDB_G0291187 protein	C83.A02	C83	C83	C	Cysteine	Peptidase	207	3.52e-65
Cestoda	E. multilocularis	EmuJ_000255800.1	MER0022871	Ac-KPI-1 I ({Ancylostoma caninum}) inhibitor unit 4 (Ancylostoma caninum)	Ac-KPI-1 I	I02.960	I02	I02	I	Inhibitor	Inhibitor	58	1.58e-16
Cestoda	E. multilocularis	EmuJ_000278400.1	MER0020511	follistatin (Homo sapiens)	follistatin	I01.966	I01	I01	I	Inhibitor	Inhibitor	57	7.23e-06
Cestoda	E. multilocularis	EmuJ_000295600.1	MER0059846	YheT protein ({Escherichi coli}) (Escherichia coli)	YheT protein	S33.A46	S33	S33	S	Serine	Peptidase	336	4.31e-24
Cestoda	E. multilocularis	EmuJ_000295800.1	MER0199690	Abhd2a protein (Mus musculus)	Abhd2a protein	S33.A56	S33	S33	S	Serine	Peptidase	314	3.49e-30
Cestoda	E. multilocularis	EmuJ_000295900.1	MER0199690	Abhd2a protein (Mus musculus)	Abhd2a protein	S33.A56	S33	S33	S	Serine	Peptidase	314	5.82e-31
Cestoda	E. multilocularis	EmuJ_000297300.1	MER0033198	cholinesterase (Homo sapiens)	cholinesterase	S09.980	S09	S09X	S	Serine	Peptidase	372	1.18e-77
Cestoda	E. multilocularis	EmuJ_000297600.1	MER0011231	omega peptidase ({Drosophila melanogaster}) (Drosophila melanogaster)	omega peptidase	S09.069	S09	S09B	S	Serine	Peptidase	256	5.99e-54
Cestoda	E. multilocularis	EmuJ_000302900.1	MER0022881	Ac-KPI-1 I ({Ancylostoma caninum}) inhibitor unit 2 (Ancylostoma caninum)	Ac-KPI-1 I	I02.958	I02	I02	I	Inhibitor	Inhibitor	51	6.59e-10
Cestoda	E. multilocularis	EmuJ_000304000.1	MER0011030	Y48A5A.1 g.p. ({Caenorhabditis elegans}) (Caenorhabditis elegans)	Y48A5A.1 g.p.	C48.A14	C48	C48	C	Cysteine	Peptidase	162	2.44e-11
Cestoda	E. multilocularis	EmuJ_000314400.1	MER0014273	Mername-AA001 peptidase (Mus musculus)	Mername-AA001 peptidase	C19.050	C19	C19	C	Cysteine	Peptidase	683	2.17e-13
Cestoda	E. multilocularis	EmuJ_000319100.1	MER0049593	calpain B ({Gecarcinus}-type}) (Gecarcinus lateralis)	calpain B	C02.024	C02	C02A	C	Cysteine	Peptidase	258	9.81e-94
Cestoda	E. multilocularis	EmuJ_000324100.1	MER0000495	PIM1 peptidase (Homo sapiens)	PIM1 peptidase	S16.002	S16	S16	S	Serine	Peptidase	244	1.67e-95
Cestoda	E. multilocularis	EmuJ_000325200.1	MER0003299	glycosylasparaginase precursor (Homo sapiens)	glycosylasparaginase precursor	T02.001	T02	T02	T	Threonine	Peptidase	141	2.4e-29
Cestoda	E. multilocularis	EmuJ_000331200.1	MER0030137	COP9 signalosome subunit 6 (Homo sapiens)	COP9 signalosome subunit 6	M67.972	M67	M67A	M	Metallo	Peptidase	90	6.17e-26
Cestoda	E. multilocularis	EmuJ_000337400.1	MER0006258	ubiquitin-specific peptidase 21 (Homo sapiens)	ubiquitin-specific peptidase 21	C19.034	C19	C19	C	Cysteine	Peptidase	410	4.42e-34
Cestoda	E. multilocularis	EmuJ_000338300.1	MER0011012	SENP1 peptidase (Homo sapiens)	SENP1 peptidase	C48.002	C48	C48	C	Cysteine	Peptidase	159	3.54e-47
Cestoda	E. multilocularis	EmuJ_000341800.1	MER0000600	signalase (animal) 18 kDa component (Canis familiaris)	signalase	S26.009	S26	S26B	S	Serine	Peptidase	122	4.36e-66
Cestoda	E. multilocularis	EmuJ_000347500.1	MER0002591	lebetase (Macrovipera lebetina)	lebetase	M12.164	M12	M12B	M	Metallo	Peptidase	146	6.74e-06
Cestoda	E. multilocularis	EmuJ_000350500.1	MER0002746	cytosol alanyl aminopeptidase (Homo sapiens)	cytosol alanyl aminopeptidase	M01.010	M01	M01	M	Metallo	Peptidase	233	2.53e-102
Cestoda	E. multilocularis	EmuJ_000350600.1	MER0002746	cytosol alanyl aminopeptidase (Homo sapiens)	cytosol alanyl aminopeptidase	M01.010	M01	M01	M	Metallo	Peptidase	233	1.31e-103
Cestoda	E. multilocularis	EmuJ_000352300.1	MER0033179	cytosolic carboxypeptidase 1 (Homo sapiens)	cytosolic carboxypeptidase 1	M14.028	M14	M14B	M	Metallo	Peptidase	183	1.9e-54
Cestoda	E. multilocularis	EmuJ_000356700.1	MER0002746	cytosol alanyl aminopeptidase (Homo sapiens)	cytosol alanyl aminopeptidase	M01.010	M01	M01	M	Metallo	Peptidase	233	7.94e-102
Cestoda	E. multilocularis	EmuJ_000362100.1	MER0004921	K02F2.1 protein ({Caenorhabditis elegans}) (Caenorhabditis elegans)	K02F2.1 protein	S09.A75	S09	S09B	S	Serine	Peptidase	151	2.67e-38
Cestoda	E. multilocularis	EmuJ_000374300.1	MER0079520	leucine aminopeptidase ({Fasciola}-type) (Fasciola hepatica)	leucine aminopeptidase	M17.011	M17	M17	M	Metallo	Peptidase	513	0
Cestoda	E. multilocularis	EmuJ_000378500.1	MER0226346	desumoylating isopeptidase 2 (Mus musculus)	desumoylating isopeptidase 2	C97.002	C97	C97	C	Cysteine	Peptidase	120	3.6e-43
Cestoda	E. multilocularis	EmuJ_000382000.1	MER0191412	HflC (Escherichia coli)	HflC	I87.001	I87	I87	I	Inhibitor	Inhibitor	258	5.08e-08
Cestoda	E. multilocularis	EmuJ_000396200.1	MER0037286	CD97 antigen (human type) (Homo sapiens)	CD97 antigen	P02.002	P02	P02A	P	Mixed	Peptidase	49	5.97e-05
Cestoda	E. multilocularis	EmuJ_000412100.1	MER0004113	KPC2-type peptidase (Caenorhabditis elegans)	KPC2-type peptidase	S08.109	S08	S08B	S	Serine	Peptidase	344	1.56e-165
Cestoda	E. multilocularis	EmuJ_000417900.1	MER0002849	caspase-8 (Homo sapiens)	caspase-8	C14.009	C14	C14A	C	Cysteine	Peptidase	284	9.65e-39
Cestoda	E. multilocularis	EmuJ_000419100.1	MER0047772	chymotrypsin inhibitor ({Naja atra}) (Naja atra)	chymotrypsin inhibitor	I02.065	I02	I02	I	Inhibitor	Inhibitor	57	1.06e-05
Cestoda	E. multilocularis	EmuJ_000419200.1	MER0022763	Ac-KPI-1 I ({Ancylostoma caninum}) inhibitor unit 7 (Ancylostoma caninum)	Ac-KPI-1 I	I02.961	I02	I02	I	Inhibitor	Inhibitor	54	3.93e-16
Cestoda	E. multilocularis	EmuJ_000421900.1	MER0001202	carboxypeptidase E (Bos taurus)	carboxypeptidase E	M14.005	M14	M14B	M	Metallo	Peptidase	406	6.87e-94
Cestoda	E. multilocularis	EmuJ_000435100.1	MER0030047	PARL peptidase (Homo sapiens)	PARL peptidase	S54.009	S54	S54	S	Serine	Peptidase	134	2.04e-28
Cestoda	E. multilocularis	EmuJ_000438200.1	MER0319695	Sizzled protein ({Xenopus laevis}) (Xenopus laevis)	Sizzled protein	I93.001	I93	I93	I	Inhibitor	Inhibitor	119	4.2e-21
Cestoda	E. multilocularis	EmuJ_000438400.1	MER0043126	esterase D (Homo sapiens)	esterase D	S09.990	S09	S09X	S	Serine	Peptidase	281	1.13e-106
Cestoda	E. multilocularis	EmuJ_000438500.1	MER0187565	desumoylating isopeptidase 1 (Mus musculus)	desumoylating isopeptidase 1	C97.001	C97	C97	C	Cysteine	Peptidase	149	8.57e-35
Cestoda	E. multilocularis	EmuJ_000445400.1	MER0037840	protein bat5 (Homo sapiens)	protein bat5	S09.065	S09	S09X	S	Serine	Peptidase	282	5.72e-70
Cestoda	E. multilocularis	EmuJ_000450500.1	MER0192051	HflK (Escherichia coli)	HflK	I87.002	I87	I87	I	Inhibitor	Inhibitor	265	2.25e-08
Cestoda	E. multilocularis	EmuJ_000456150.1	MER0006058	dipeptidyl-peptidase II (Rattus norvegicus)	dipeptidyl-peptidase II	S28.002	S28	S28	S	Serine	Peptidase	445	4.18e-121
Cestoda	E. multilocularis	EmuJ_000458100.1	MER0013562	CG4428 protein ({Drosophila melanogaster}) (Drosophila melanogaster)	CG4428 protein	C54.A04	C54	C54	C	Cysteine	Peptidase	160	5.53e-54
Cestoda	E. multilocularis	EmuJ_000462900.1	MER0000853	caspase-3 (Homo sapiens)	caspase-3	C14.003	C14	C14A	C	Cysteine	Peptidase	266	7.4e-65
Cestoda	E. multilocularis	EmuJ_000465300.1	MER0200434	highly similar to acyl-protein thioesterase 1 ({Homo sapiens}) (Homo sapiens)	highly similar to acyl-protein thioesterase 1	S09.941	S09	S09X	S	Serine	Peptidase	115	1.99e-28
Cestoda	E. multilocularis	EmuJ_000466300.1	MER0006087	TOP1 peptidase ({Arabidopsis thaliana}) (Arabidopsis thaliana)	TOP1 peptidase	M03.A01	M03	M03A	M	Metallo	Peptidase	694	6.22e-09
Cestoda	E. multilocularis	EmuJ_000468800.1	MER0004458	site 2 peptidase (Homo sapiens)	site 2 peptidase	M50.001	M50	M50A	M	Metallo	Peptidase	513	1.11e-69
Cestoda	E. multilocularis	EmuJ_000469900.1	MER0191412	HflC (Escherichia coli)	HflC	I87.001	I87	I87	I	Inhibitor	Inhibitor	246	1.49e-07
Cestoda	E. multilocularis	EmuJ_000477200.1	MER0136439	SmCL3 peptidase ({Schistosoma}-type) (Schistosoma mansoni)	SmCL3 peptidase	C01.152	C01	C01A	C	Cysteine	Peptidase	222	1.52e-97
Cestoda	E. multilocularis	EmuJ_000481200.1	MER0002676	proteasome subunit beta 2 (Homo sapiens)	proteasome subunit beta 2	T01.984	T01	T01A	T	Threonine	Peptidase	143	2.11e-57
Cestoda	E. multilocularis	EmuJ_000488100.1	MER0023838	E130113E03Rik protein ({Mus musculus}) and similar (Mus musculus)	E130113E03Rik protein	I04.972	I04	I04	I	Inhibitor	Inhibitor	317	2.2e-09
Cestoda	E. multilocularis	EmuJ_000491800.1	MER0001156	mitochondrial intermediate peptidase (Saccharomyces cerevisiae)	mitochondrial intermediate peptidase	M03.006	M03	M03A	M	Metallo	Peptidase	692	7.15e-83
Cestoda	E. multilocularis	EmuJ_000503400.1	MER0015270	cym1 g.p. ({Schizosaccharomyces pombe}) (Schizosaccharomyces pombe)	cym1 g.p.	M16.A19	M16	M16C	M	Metallo	Peptidase	468	2.82e-117
Cestoda	E. multilocularis	EmuJ_000523300.1	MER0192051	HflK (Escherichia coli)	HflK	I87.002	I87	I87	I	Inhibitor	Inhibitor	265	2.62e-07
Cestoda	E. multilocularis	EmuJ_000534800.1	MER0018792	WFIKKNRP putative peptidase inhibitor unit 3 (Homo sapiens)	WFIKKNRP putative peptidase inhibitor unit 3	I02.955	I02	I02	I	Inhibitor	Inhibitor	51	8.93e-16
Cestoda	E. multilocularis	EmuJ_000535900.1	MER0004246	RCE1 peptidase ({Homo sapiens}-type) (Homo sapiens)	RCE1 peptidase	M79.002	M79	M79	M	Metallo	Peptidase	245	1.03e-19
Cestoda	E. multilocularis	EmuJ_000540000.1	MER0029056	otubain-1 (Homo sapiens)	otubain-1	C65.001	C65	C65	C	Cysteine	Peptidase	270	2.06e-69
Cestoda	E. multilocularis	EmuJ_000548800.1	MER0020231	HiTI serine peptidase inhibitor ({Haematobia irritans}) (Haematobia irritans)	HiTI serine peptidase inhibitor	I02.040	I02	I02	I	Inhibitor	Inhibitor	55	1.32e-15
Cestoda	E. multilocularis	EmuJ_000549400.1	MER0017840	protease nexin-2 (Homo sapiens)	protease nexin-2	I02.015	I02	I02	I	Inhibitor	Inhibitor	55	3.8e-13
Cestoda	E. multilocularis	EmuJ_000569300.1	MER0033291	melanotransferrin domain 1 (Homo sapiens)	melanotransferrin domain 1	S60.973	S60	S60	S	Serine	Peptidase	336	4.96e-67
Cestoda	E. multilocularis	EmuJ_000570500.1	MER0005494	ubiquitin-specific peptidase 20 (Homo sapiens)	ubiquitin-specific peptidase 20	C19.025	C19	C19	C	Cysteine	Peptidase	606	7.04e-46
Cestoda	E. multilocularis	EmuJ_000580300.1	MER0002667	ubiquitin-specific peptidase 14 (Homo sapiens)	ubiquitin-specific peptidase 14	C19.015	C19	C19	C	Cysteine	Peptidase	414	4.35e-113
Cestoda	E. multilocularis	EmuJ_000586500.1	MER0060310	UfSP2 peptidase (Mus musculus)	UfSP2 peptidase	C78.002	C78	C78A	C	Cysteine	Peptidase	202	3.52e-62
Cestoda	E. multilocularis	EmuJ_000590200.1	MER0000555	proteasome subunit beta5i (Homo sapiens)	proteasome subunit beta5i	T01.015	T01	T01A	T	Threonine	Peptidase	200	4.23e-87
Cestoda	E. multilocularis	EmuJ_000610100.1	MER0023251	antigen CD109 (Homo sapiens)	antigen CD109	I39.006	I39	I39	I	Inhibitor	Inhibitor	1389	8.09e-63
Cestoda	E. multilocularis	EmuJ_000616300.1	MER0005496	Afg3-like protein 2 (Homo sapiens)	Afg3-like protein 2	M41.007	M41	M41	M	Metallo	Peptidase	259	1.54e-122
Cestoda	E. multilocularis	EmuJ_000621300.1	MER0001248	Xaa-Pro dipeptidase (eukaryote-type) (Homo sapiens)	Xaa-Pro dipeptidase	M24.007	M24	M24B	M	Metallo	Peptidase	253	1.46e-115
Cestoda	E. multilocularis	EmuJ_000622600.1	MER0159329	KIAA1879 protein (Homo sapiens)	KIAA1879 protein	P02.038	P02	P02B	P	Mixed	Peptidase	46	2.44e-07
Cestoda	E. multilocularis	EmuJ_000627400.1	MER0064621	ubiquitin-specific endopeptidase 39	ubiquitin-specific endopeptidase 39	C19.972	C19	C19	C	Cysteine	Peptidase	365	5.02e-144
Cestoda	E. multilocularis	EmuJ_000636500.1	MER0319695	Sizzled protein ({Xenopus laevis}) (Xenopus laevis)	Sizzled protein	I93.001	I93	I93	I	Inhibitor	Inhibitor	119	1.59e-18
Cestoda	E. multilocularis	EmuJ_000638800.1	MER0003201	androglobin (Homo sapiens)	androglobin	C02.972	C02	C02A	C	Cysteine	Peptidase	155	2.93e-06
Cestoda	E. multilocularis	EmuJ_000640700.1	MER0024096	nas-39 g.p. ({Caenorhabditis elegans}) (Caenorhabditis elegans)	nas-39 g.p.	M12.A24	M12	M12A	M	Metallo	Peptidase	191	8.19e-80
Cestoda	E. multilocularis	EmuJ_000641100.1	MER0018486	pregnancy-zone protein (Homo sapiens)	pregnancy-zone protein	I39.003	I39	I39	I	Inhibitor	Inhibitor	1445	6.19e-59
Cestoda	E. multilocularis	EmuJ_000644000.1	MER1054487	ferredoxin-dependent glutamate synthase 1 (chloroplast, mitochondria) (Arabidopsis thaliana)	ferredoxin-dependent glutamate synthase 1	C44.951	C44	C44	C	Cysteine	Peptidase	376	2.36e-80
Cestoda	E. multilocularis	EmuJ_000644300.1	MER0023251	antigen CD109 (Homo sapiens)	antigen CD109	I39.006	I39	I39	I	Inhibitor	Inhibitor	244	2.87e-05
Cestoda	E. multilocularis	EmuJ_000651700.1	MER0013589	CG5188 g.p. ({Drosophila melanogaster}) (Drosophila melanogaster)	CG5188 g.p.	M24.A12	M24	M24A	M	Metallo	Peptidase	242	3.88e-49
Cestoda	E. multilocularis	EmuJ_000654100.1	MER0045758	TsCL-1 peptidase (Taenia solium)	TsCL-1 peptidase	C01.127	C01	C01A	C	Cysteine	Peptidase	217	1.48e-88
Cestoda	E. multilocularis	EmuJ_000656610.1	MER0472834	kyphoscoliosis peptidase (Mus musculus)	kyphoscoliosis peptidase	C110.001	C110	C110	C	Cysteine	Peptidase	114	1.52e-13
Cestoda	E. multilocularis	EmuJ_000665500.1	MER0037280	EGF-like module containing mucin-like hormone receptor-like 1 ({Mus musculus}) Ser->Ala replacement (Mus musculus) [	EGF-like module containing mucin-like hormone receptor-like 1	P02.951	P02	P02A	P	Mixed	Peptidase	46	7.23e-06
Cestoda	E. multilocularis	EmuJ_000668800.1	MER0000392	prolyl oligopeptidase (Sus scrofa)	prolyl oligopeptidase	S09.001	S09	S09A	S	Serine	Peptidase	283	8.96e-120
Cestoda	E. multilocularis	EmuJ_000668900.1	MER0033254	asparagine synthetase (Homo sapiens)	asparagine synthetase	C44.974	C44	C44	C	Cysteine	Peptidase	165	1.91e-07
Cestoda	E. multilocularis	EmuJ_000675100.1	MER0001271	aminoacylase (Homo sapiens)	aminoacylase	M20.973	M20	M20A	M	Metallo	Peptidase	399	1.08e-113
Cestoda	E. multilocularis	EmuJ_000676400.1	MER0057496	skin SASPase (Mus musculus)	skin SASPase	A28.004	A28	A28B	A	Aspartic	Peptidase	108	1.03e-06
Cestoda	E. multilocularis	EmuJ_000677600.1	MER0064751	bothrojaracin (Bothrops jararaca)	bothrojaracin	I63.002	I63	I63	I	Inhibitor	Inhibitor	90	1.14e-10
Cestoda	E. multilocularis	EmuJ_000682100.1	MER0024969	Crescent protein ({Xenopus} sp.) (Xenopus laevis)	Crescent protein	I93.002	I93	I93	I	Inhibitor	Inhibitor	117	1.62e-20
Cestoda	E. multilocularis	EmuJ_000682300.1	MER0004372	proteasome subunit alpha 7 (Homo sapiens)	proteasome subunit alpha 7	T01.974	T01	T01A	T	Threonine	Peptidase	209	2.12e-96
Cestoda	E. multilocularis	EmuJ_000684300.1	MER0011509	CG1882 protein ({Drosophila melanogaster}) (Drosophila melanogaster)	CG1882 protein	S33.A84	S33	S33	S	Serine	Peptidase	305	2.01e-78
Cestoda	E. multilocularis	EmuJ_000687300.1	MER0030134	26S proteasome non-ATPase regulatory subunit 7 (Homo sapiens)	26S proteasome non-ATPase regulatory subunit 7	M67.973	M67	M67A	M	Metallo	Peptidase	119	4.43e-59
Cestoda	E. multilocularis	EmuJ_000695600.1	MER0005706	ubiquitin-specific peptidase 24 (Homo sapiens)	ubiquitin-specific peptidase 24	C19.047	C19	C19	C	Cysteine	Peptidase	328	8.32e-72
Cestoda	E. multilocularis	EmuJ_000696800.1	MER0005877	ubiquitin-specific peptidase 9X (Homo sapiens)	ubiquitin-specific peptidase 9X	C19.017	C19	C19	C	Cysteine	Peptidase	439	2.33e-106
Cestoda	E. multilocularis	EmuJ_000698600.1	MER0022864	BIRC-2 protein (Homo sapiens)	BIRC-2 protein	I32.002	I32	I32	I	Inhibitor	Inhibitor	43	3.59e-06
Cestoda	E. multilocularis	EmuJ_000701300.1	MER0124068	JosD2 peptidase (Homo sapiens)	JosD2 peptidase	C86.005	C86	C86	C	Cysteine	Peptidase	133	6.75e-30
Cestoda	E. multilocularis	EmuJ_000702900.1	MER0011775	separase ({Homo sapiens}-type) (Homo sapiens)	separase	C50.002	C50	C50	C	Cysteine	Peptidase	505	5.89e-35
Cestoda	E. multilocularis	EmuJ_000708700.1	MER0031610	Williams-Beuren syndrome critical region protein 21 epoxide hydrolase (Homo sapiens)	Williams-Beuren syndrome critical region protein 21 epoxide hydrolase	S33.976	S33	S33	S	Serine	Peptidase	300	1.13e-54
Cestoda	E. multilocularis	EmuJ_000711400.1	MER0064620	ubiquitin-specific peptidase 48 (Homo sapiens)	ubiquitin-specific peptidase 48	C19.068	C19	C19	C	Cysteine	Peptidase	370	1.12e-53
Cestoda	E. multilocularis	EmuJ_000719700.1	MER0003200	calpain ({Schistosoma} sp.) (Schistosoma mansoni)	calpain	C02.023	C02	C02A	C	Cysteine	Peptidase	257	8.42e-112
Cestoda	E. multilocularis	EmuJ_000723000.1	MER0053242	Cg2224 protein ({Drosophila melanogaster}) (Drosophila melanogaster)	Cg2224 protein	M67.A09	M67	M67C	M	Metallo	Peptidase	146	5.48e-55
Cestoda	E. multilocularis	EmuJ_000725600.1	MER0122467	OTUD3 peptidase ({Homo sapiens}) (Homo sapiens)	OTUD3 peptidase	C85.003	C85	C85A	C	Cysteine	Peptidase	105	2.3e-18
Cestoda	E. multilocularis	EmuJ_000728500.1	MER0957411	OTUD6B peptidase ({Homo sapiens}) (Homo sapiens)	OTUD6B peptidase	C85.009	C85	C85	C	Cysteine	Peptidase	126	1.11e-18
Cestoda	E. multilocularis	EmuJ_000729100.1	MER0004834	ubiquitin-specific peptidase 2 (Homo sapiens)	ubiquitin-specific peptidase 2	C19.013	C19	C19	C	Cysteine	Peptidase	393	1.01e-117
Cestoda	E. multilocularis	EmuJ_000732400.1	MER0033198	cholinesterase (Homo sapiens)	cholinesterase	S09.980	S09	S09X	S	Serine	Peptidase	372	2.25e-85
Cestoda	E. multilocularis	EmuJ_000738700.1	MER0191412	HflC (Escherichia coli)	HflC	I87.001	I87	I87	I	Inhibitor	Inhibitor	305	4.39e-05
Cestoda	E. multilocularis	EmuJ_000750500.1	MER0000549	proteasome subunit alpha 1 (Homo sapiens)	proteasome subunit alpha 1	T01.976	T01	T01A	T	Threonine	Peptidase	162	2.68e-71
Cestoda	E. multilocularis	EmuJ_000761500.1	MER0001629	gamma-glutamyltransferase 1 (mammalian-type) (Homo sapiens)	gamma-glutamyltransferase 1	T03.006	T03	T03	T	Threonine	Peptidase	459	6.8e-32
Cestoda	E. multilocularis	EmuJ_000764700.1	MER0191412	HflC (Escherichia coli)	HflC	I87.001	I87	I87	I	Inhibitor	Inhibitor	254	8.75e-10
Cestoda	E. multilocularis	EmuJ_000765200.1	MER0472834	kyphoscoliosis peptidase (Mus musculus)	kyphoscoliosis peptidase	C110.001	C110	C110	C	Cysteine	Peptidase	114	2.21e-20
Cestoda	E. multilocularis	EmuJ_000765300.1	MER0472834	kyphoscoliosis peptidase (Mus musculus)	kyphoscoliosis peptidase	C110.001	C110	C110	C	Cysteine	Peptidase	115	3.38e-19
Cestoda	E. multilocularis	EmuJ_000765600.1	MER0002345	C02G6.1 g.p. ({Caenorhabditis elegans}) (Caenorhabditis elegans)	C02G6.1 g.p.	M16.A08	M16	M16A	M	Metallo	Peptidase	211	3.75e-70
Cestoda	E. multilocularis	EmuJ_000780700.1	MER0005227	Psn peptidase ({Drosophila}-type) (Drosophila melanogaster)	Psn peptidase	A22.014	A22	A22A	A	Aspartic	Peptidase	506	2.09e-116
Cestoda	E. multilocularis	EmuJ_000781200.1	MER0064643	proliferation-associated protein 2G4 (Rattus norvegicus)	proliferation-associated protein 2G4	M24.978	M24	M24X	M	Metallo	Peptidase	341	3.02e-124
Cestoda	E. multilocularis	EmuJ_000783300.1	MER0033236	neuroligin 4, Y-linked (Homo sapiens)	neuroligin 4, Y-linked	S09.989	S09	S09X	S	Serine	Peptidase	132	2.47e-12
Cestoda	E. multilocularis	EmuJ_000790200.1	MER0019717	SmCB2 peptidase ({Schistosoma}-type) (Schistosoma mansoni)	SmCB2 peptidase	C01.061	C01	C01A	C	Cysteine	Peptidase	260	1.08e-124
Cestoda	E. multilocularis	EmuJ_000790300.1	MER0000686	cathepsin B (Homo sapiens)	cathepsin B	C01.060	C01	C01A	C	Cysteine	Peptidase	252	2.97e-127
Cestoda	E. multilocularis	EmuJ_000795700.1	MER0022005	F37A4.5 protein ({Caenorhabditis elegans}) (Caenorhabditis elegans)	F37A4.5 protein	M67.A10	M67	M67A	M	Metallo	Peptidase	179	1.79e-05
Cestoda	E. multilocularis	EmuJ_000796000.1	MER0024758	At1g80210 ({Arabidopsis thaliana}) (Arabidopsis thaliana)	At1g80210	M67.A03	M67	M67A	M	Metallo	Peptidase	140	8.64e-30
Cestoda	E. multilocularis	EmuJ_000799700.1	MER0060310	UfSP2 peptidase (Mus musculus)	UfSP2 peptidase	C78.002	C78	C78A	C	Cysteine	Peptidase	202	6.13e-42
Cestoda	E. multilocularis	EmuJ_000806300.1	MER0001629	gamma-glutamyltransferase 1 (mammalian-type) (Homo sapiens)	gamma-glutamyltransferase 1	T03.006	T03	T03	T	Threonine	Peptidase	552	2.74e-107
Cestoda	E. multilocularis	EmuJ_000814400.1	MER0011153	CG3097 protein ({Drosophila melanogaster}) (Drosophila melanogaster)	CG3097 protein	M14.A19	M14	M14A	M	Metallo	Peptidase	301	1.52e-67
Cestoda	E. multilocularis	EmuJ_000820800.1	MER0031541	Cg30091 protein ({Drosophila melanogaster}) (Drosophila melanogaster)	Cg30091 protein	S01.B56	S01	S01A	S	Serine	Peptidase	184	6.87e-08
Cestoda	E. multilocularis	EmuJ_000820900.1	MER0001728	methionyl aminopeptidase 2 (Homo sapiens)	methionyl aminopeptidase 2	M24.002	M24	M24A	M	Metallo	Peptidase	323	0
Cestoda	E. multilocularis	EmuJ_000824000.1	MER0002485	serpin I2 (Homo sapiens)	serpin I2	I04.026	I04	I04	I	Inhibitor	Inhibitor	374	1.53e-35
Cestoda	E. multilocularis	EmuJ_000824100.1	MER0018837	serpinb3c ({Mus musculus}) (Mus musculus)	serpinb3c	I04.960	I04	I04	I	Inhibitor	Inhibitor	381	6.4e-20
Cestoda	E. multilocularis	EmuJ_000825400.1	MER0044627	nicalin (Homo sapiens)	nicalin	M28.978	M28	M28X	M	Metallo	Peptidase	193	3.95e-38
Cestoda	E. multilocularis	EmuJ_000825650.1	MER0116559	YOD1 peptidase (Homo sapiens)	YOD1 peptidase	C85.007	C85	C85B	C	Cysteine	Peptidase	115	6.9e-32
Cestoda	E. multilocularis	EmuJ_000829500.1	MER0017622	SPAC823.09c g.p. ({Schizosaccharomyces pombe}) (Schizosaccharomyces pombe)	SPAC823.09c g.p.	T02.A06	T02	T02	T	Threonine	Peptidase	243	2.74e-37
Cestoda	E. multilocularis	EmuJ_000831400.1	MER0122119	csn5 g.p. ({Dictyostelium discoideum}) (Dictyostelium discoideum)	csn5 g.p.	M67.A13	M67	M67A	M	Metallo	Peptidase	300	9.83e-142
Cestoda	E. multilocularis	EmuJ_000832900.1	MER0011065	neuwiedase ({Bothrops neuwiedi}) (Bothrops neuwiedi)	neuwiedase	M12.312	M12	M12B	M	Metallo	Peptidase	184	2.92e-20
Cestoda	E. multilocularis	EmuJ_000836300.1	MER0472834	kyphoscoliosis peptidase (Mus musculus)	kyphoscoliosis peptidase	C110.001	C110	C110	C	Cysteine	Peptidase	114	9.28e-12
Cestoda	E. multilocularis	EmuJ_000837800.1	MER0005427	ubiquitin-specific peptidase 15 (Homo sapiens)	ubiquitin-specific peptidase 15	C19.022	C19	C19	C	Cysteine	Peptidase	525	3.85e-103
Cestoda	E. multilocularis	EmuJ_000838700.1	MER0024969	Crescent protein ({Xenopus} sp.) (Xenopus laevis)	Crescent protein	I93.002	I93	I93	I	Inhibitor	Inhibitor	111	4.06e-37
Cestoda	E. multilocularis	EmuJ_000839500.1	MER0014492	leishmanolysin-2 (Homo sapiens)	leishmanolysin-2	M08.003	M08	M08	M	Metallo	Peptidase	538	4.77e-92
Cestoda	E. multilocularis	EmuJ_000843300.1	MER0000408	acylaminoacyl-peptidase (Homo sapiens)	acylaminoacyl-peptidase	S09.004	S09	S09C	S	Serine	Peptidase	249	8.22e-51
Cestoda	E. multilocularis	EmuJ_000845300.1	MER0033280	neuroligin 1 (Homo sapiens)	neuroligin 1	S09.994	S09	S09X	S	Serine	Peptidase	380	2.47e-36
Cestoda	E. multilocularis	EmuJ_000847400.1	MER0002608	ymel-1 g.p. ({Caenorhabditis elegans}) (Caenorhabditis elegans)	ymel-1 g.p.	M41.A11	M41	M41	M	Metallo	Peptidase	237	1.17e-74
Cestoda	E. multilocularis	EmuJ_000849200.1	MER0437468	ctps g.p. ({Brachydanio rerio}) (Brachydanio rerio)	ctps g.p.	C26.A36	C26	C26	C	Cysteine	Peptidase	348	1.4e-105
Cestoda	E. multilocularis	EmuJ_000849600.1	MER0018172	ovocystatin (Gallus gallus)	ovocystatin	I25.011	I25	I25B	I	Inhibitor	Inhibitor	66	7.77e-05
Cestoda	E. multilocularis	EmuJ_000855000.1	MER0079520	leucine aminopeptidase ({Fasciola}-type) (Fasciola hepatica)	leucine aminopeptidase	M17.011	M17	M17	M	Metallo	Peptidase	513	0
Cestoda	E. multilocularis	EmuJ_000864100.1	MER0004321	aminopeptidase P1 (Homo sapiens)	aminopeptidase P1	M24.009	M24	M24B	M	Metallo	Peptidase	258	3.48e-61
Cestoda	E. multilocularis	EmuJ_000864950.1	MER0000554	proteasome subunit alpha 4 (Homo sapiens)	proteasome subunit alpha 4	T01.973	T01	T01A	T	Threonine	Peptidase	206	2.56e-97
Cestoda	E. multilocularis	EmuJ_000869600.1	MER0002477	glycosylphosphatidylinositol:protein transamidase (Saccharomyces cerevisiae)	glycosylphosphatidylinositol:protein transamidase	C13.005	C13	C13	C	Cysteine	Peptidase	266	1.21e-109
Cestoda	E. multilocularis	EmuJ_000875300.1	MER0002896	ubiquitin-specific peptidase 7 (Homo sapiens)	ubiquitin-specific peptidase 7	C19.016	C19	C19	C	Cysteine	Peptidase	357	1.81e-153
Cestoda	E. multilocularis	EmuJ_000877400.1	MER0000557	proteasome subunit alpha 6 (Homo sapiens)	proteasome subunit alpha 6	T01.971	T01	T01A	T	Threonine	Peptidase	116	1.9e-55
Cestoda	E. multilocularis	EmuJ_000879100.1	MER0037853	protein phosphatase methylesterase 1 (Homo sapiens)	protein phosphatase methylesterase 1	S33.984	S33	S33	S	Serine	Peptidase	185	1.94e-57
Cestoda	E. multilocularis	EmuJ_000890300.1	MER0029965	Fxna peptidase (Homo sapiens)	Fxna peptidase	M28.018	M28	M28X	M	Metallo	Peptidase	248	9.38e-72
Cestoda	E. multilocularis	EmuJ_000892700.1	MER0001139	ADAM10 peptidase (Bos taurus)	ADAM10 peptidase	M12.210	M12	M12B	M	Metallo	Peptidase	243	2.67e-20
Cestoda	E. multilocularis	EmuJ_000892800.1	MER0003094	ADAM17 peptidase (Homo sapiens)	ADAM17 peptidase	M12.217	M12	M12B	M	Metallo	Peptidase	269	2.94e-41
Cestoda	E. multilocularis	EmuJ_000896900.1	MER0077856	furin B ({Brachydanio rerio}) (Brachydanio rerio)	furin B	S08.161	S08	S08B	S	Serine	Peptidase	301	5.89e-145
Cestoda	E. multilocularis	EmuJ_000898400.1	MER0242447	DDB_G0288187 ({Dictyostelium discoideum}) (Dictyostelium discoideum)	DDB_G0288187	A28.A04	A28	A28A	A	Aspartic	Peptidase	132	3.48e-48
Cestoda	E. multilocularis	EmuJ_000900800.1	MER1054226	MINDY-1 protein (Homo sapiens)	MINDY-1 protein	C115.001	C115	C115	C	Cysteine	Peptidase	366	4.88e-97
Cestoda	E. multilocularis	EmuJ_000908900.1	MER0005239	NAALADASE L peptidase (Homo sapiens)	NAALADASE L peptidase	M28.011	M28	M28B	M	Metallo	Peptidase	286	6.39e-49
Cestoda	E. multilocularis	EmuJ_000911200.1	MER0002945	calpain A (Drosophila melanogaster)	calpain A	C02.014	C02	C02A	C	Cysteine	Peptidase	257	8.35e-117
Cestoda	E. multilocularis	EmuJ_000915300.1	MER0005448	AtUBP5 peptidase ({Arabidopsis thaliana})-like peptidase (Arabidopsis thaliana)	AtUBP5 peptidase	C19.093	C19	C19	C	Cysteine	Peptidase	661	5.56e-42
Cestoda	E. multilocularis	EmuJ_000915600.1	MER0014629	ubiquitin-specific peptidase 46 (Homo sapiens)	ubiquitin-specific peptidase 46	C19.052	C19	C19	C	Cysteine	Peptidase	364	4.83e-177
Cestoda	E. multilocularis	EmuJ_000917500.1	MER0208659	PLN02872 protein ({Mus musculus}) (Mus musculus)	PLN02872 protein	S33.A57	S33	S33	S	Serine	Peptidase	285	1.2e-79
Cestoda	E. multilocularis	EmuJ_000921400.1	MER0001248	Xaa-Pro dipeptidase (eukaryote-type) (Homo sapiens)	Xaa-Pro dipeptidase	M24.007	M24	M24B	M	Metallo	Peptidase	252	1.56e-107
Cestoda	E. multilocularis	EmuJ_000921800.1	MER0001220	nardilysin (Rattus norvegicus)	nardilysin	M16.005	M16	M16A	M	Metallo	Peptidase	204	4.11e-65
Cestoda	E. multilocularis	EmuJ_000923200.1	MER0001342	methionyl aminopeptidase 1 (eukaryote) (Homo sapiens)	methionyl aminopeptidase 1	M24.017	M24	M24A	M	Metallo	Peptidase	238	6.67e-119
Cestoda	E. multilocularis	EmuJ_000924600.1	MER0005926	transmembrane peptidase, serine 3 (Homo sapiens)	transmembrane peptidase, serine 3	S01.079	S01	S01A	S	Serine	Peptidase	230	4.04e-46
Cestoda	E. multilocularis	EmuJ_000927200.1	MER0171760	ppgn-1 g.p. ({Caenorhabditis elegans}) (Caenorhabditis elegans)	ppgn-1 g.p.	M41.A12	M41	M41	M	Metallo	Peptidase	261	8.31e-49
Cestoda	E. multilocularis	EmuJ_000929000.1	MER0005493	ubiquitin-specific peptidase 16 (Homo sapiens)	ubiquitin-specific peptidase 16	C19.021	C19	C19	C	Cysteine	Peptidase	682	3.84e-74
Cestoda	E. multilocularis	EmuJ_000929500.1	MER0017868	tissue factor pathway inhibitor-1 inhibitor unit 1 (Homo sapiens)	tissue factor pathway inhibitor-1 inhibitor unit 1	I02.011	I02	I02	I	Inhibitor	Inhibitor	51	1.39e-08
Cestoda	E. multilocularis	EmuJ_000935700.1	MER0001220	nardilysin (Rattus norvegicus)	nardilysin	M16.005	M16	M16A	M	Metallo	Peptidase	204	4.19e-62
Cestoda	E. multilocularis	EmuJ_000939100.1	MER0005638	membrane-type matrix metallopeptidase-5 (Homo sapiens)	membrane-type matrix metallopeptidase-5	M10.023	M10	M10A	M	Metallo	Peptidase	191	3.4e-36
Cestoda	E. multilocularis	EmuJ_000939400.1	MER0011700	lact-9 g.p. ({Caenorhabditis elegans}) (Caenorhabditis elegans)	lact-9 g.p.	S12.A16	S12	S12	S	Serine	Peptidase	349	4.63e-62
Cestoda	E. multilocularis	EmuJ_000947700.1	MER0042914	NDRG3 protein (Homo sapiens)	NDRG3 protein	S33.987	S33	S33	S	Serine	Peptidase	251	7.22e-29
Cestoda	E. multilocularis	EmuJ_000951400.1	MER0192051	HflK (Escherichia coli)	HflK	I87.002	I87	I87	I	Inhibitor	Inhibitor	311	6.11e-14
Cestoda	E. multilocularis	EmuJ_000953200.1	MER0030151	dihydropyrimidinase related protein-3 (Homo sapiens)	dihydropyrimidinase related protein-3	M38.976	M38	M38	M	Metallo	Peptidase	395	5.55e-72
Cestoda	E. multilocularis	EmuJ_000953400.1	MER0015112	dihydropyrimidinase (Mus musculus)	dihydropyrimidinase	M38.973	M38	M38	M	Metallo	Peptidase	399	3.12e-179
Cestoda	E. multilocularis	EmuJ_000955700.1	MER0031614	epoxide hydrolase-like putative peptidase (Homo sapiens)	epoxide hydrolase-like putative peptidase	S33.011	S33	S33	S	Serine	Peptidase	328	1.15e-40
Cestoda	E. multilocularis	EmuJ_000955800.1	MER0019711	signal peptide peptidase-like protein 2A (Homo sapiens)	signal peptide peptidase-like protein 2A	A22.007	A22	A22B	A	Aspartic	Peptidase	382	1.03e-27
Cestoda	E. multilocularis	EmuJ_000957900.1	MER0011277	USP2 ({Drosophila melanogaster}) (Drosophila melanogaster)	USP2	C19.A24	C19	C19	C	Cysteine	Peptidase	387	1.17e-65
Cestoda	E. multilocularis	EmuJ_000958300.1	MER0017367	Mername-AA195 putative peptidase (Homo sapiens)	Mername-AA195 putative peptidase	S09.053	S09	S09C	S	Serine	Peptidase	219	6.32e-79
Cestoda	E. multilocularis	EmuJ_000962700.1	MER0033236	neuroligin 4, Y-linked (Homo sapiens)	neuroligin 4, Y-linked	S09.989	S09	S09X	S	Serine	Peptidase	154	1.53e-16
Cestoda	E. multilocularis	EmuJ_000966500.1	MER0033274	hormone-sensitive lipase (Homo sapiens)	hormone-sensitive lipase	S09.993	S09	S09X	S	Serine	Peptidase	169	2.85e-45
Cestoda	E. multilocularis	EmuJ_000967900.1	MER0000644	cathepsin K (Homo sapiens)	cathepsin K	C01.036	C01	C01A	C	Cysteine	Peptidase	213	2.51e-46
Cestoda	E. multilocularis	EmuJ_000970500.1	MER0000911	cathepsin D (Homo sapiens)	cathepsin D	A01.009	A01	A01A	A	Aspartic	Peptidase	342	3.98e-132
Cestoda	E. multilocularis	EmuJ_000972400.1	MER0001013	leukotriene A4 hydrolase (Homo sapiens)	leukotriene A4 hydrolase	M01.004	M01	M01	M	Metallo	Peptidase	242	2.51e-77
Cestoda	E. multilocularis	EmuJ_000989200.1	MER0045758	TsCL-1 peptidase (Taenia solium)	TsCL-1 peptidase	C01.127	C01	C01A	C	Cysteine	Peptidase	217	1.1e-155
Cestoda	E. multilocularis	EmuJ_000989250.1	MER0079520	leucine aminopeptidase ({Fasciola}-type) (Fasciola hepatica)	leucine aminopeptidase	M17.011	M17	M17	M	Metallo	Peptidase	319	1.12e-07
Cestoda	E. multilocularis	EmuJ_000992300.1	MER0026494	carnosine dipeptidase II (Mus musculus)	carnosine dipeptidase II	M20.005	M20	M20F	M	Metallo	Peptidase	473	1.64e-128
Cestoda	E. multilocularis	EmuJ_000996400.1	MER0024969	Crescent protein ({Xenopus} sp.) (Xenopus laevis)	Crescent protein	I93.002	I93	I93	I	Inhibitor	Inhibitor	111	3.47e-23
Cestoda	E. multilocularis	EmuJ_000998900.1	MER0001603	KPC1-type peptidase (Caenorhabditis elegans)	KPC1-type peptidase	S08.047	S08	S08B	S	Serine	Peptidase	287	1.01e-122
Cestoda	E. multilocularis	EmuJ_000999800.1	MER0160094	ES1 protein homolog, mitochondrial (Homo sapiens)	ES1 protein homolog, mitochondrial	C56.975	C56	C56	C	Cysteine	Peptidase	71	7.62e-21
Cestoda	E. multilocularis	EmuJ_001000650.1	MER0005406	Rim13 peptidase (Aspergillus oryzae)	Rim13 peptidase	C02.008	C02	C02A	C	Cysteine	Peptidase	227	1.49e-49
Cestoda	E. multilocularis	EmuJ_001004100.1	MER0018608	survivin (Homo sapiens)	survivin	I32.005	I32	I32	I	Inhibitor	Inhibitor	89	9.37e-18
Cestoda	E. multilocularis	EmuJ_001005800.1	MER0002896	ubiquitin-specific peptidase 7 (Homo sapiens)	ubiquitin-specific peptidase 7	C19.016	C19	C19	C	Cysteine	Peptidase	357	1.39e-168
Cestoda	E. multilocularis	EmuJ_001011700.1	MER1251425	MINDY-4 peptidase (Homo sapiens)	MINDY-4 peptidase	C121.001	C121	C121	C	Cysteine	Peptidase	250	3.32e-24
Cestoda	E. multilocularis	EmuJ_001020900.1	MER0030149	dihydropyrimidinase related protein-4 (Homo sapiens)	dihydropyrimidinase related protein-4	M38.977	M38	M38	M	Metallo	Peptidase	395	1.5e-21
Cestoda	E. multilocularis	EmuJ_001023000.1	MER0024969	Crescent protein ({Xenopus} sp.) (Xenopus laevis)	Crescent protein	I93.002	I93	I93	I	Inhibitor	Inhibitor	117	2.04e-20
Cestoda	E. multilocularis	EmuJ_001023600.1	MER0002646	farnesylated-protein converting enzyme 1 (Homo sapiens)	farnesylated-protein converting enzyme 1	M48.003	M48	M48A	M	Metallo	Peptidase	242	2.94e-71
Cestoda	E. multilocularis	EmuJ_001028100.1	MER0003564	dipeptidyl-peptidase III (Rattus norvegicus)	dipeptidyl-peptidase III	M49.001	M49	M49	M	Metallo	Peptidase	217	1.22e-76
Cestoda	E. multilocularis	EmuJ_001028800.1	MER0000446	lysosomal Pro-Xaa carboxypeptidase (Homo sapiens)	lysosomal Pro-Xaa carboxypeptidase	S28.001	S28	S28	S	Serine	Peptidase	447	6.27e-121
Cestoda	E. multilocularis	EmuJ_001029600.1	MER0000836	ubiquitinyl hydrolase-L3 (Homo sapiens)	ubiquitinyl hydrolase-L3	C12.003	C12	C12	C	Cysteine	Peptidase	227	2.69e-74
Cestoda	E. multilocularis	EmuJ_001031700.1	MER0079520	leucine aminopeptidase ({Fasciola}-type) (Fasciola hepatica)	leucine aminopeptidase	M17.011	M17	M17	M	Metallo	Peptidase	513	0
Cestoda	E. multilocularis	EmuJ_001034300.1	MER0020203	nucleoporin 145 (Homo sapiens)	nucleoporin 145	S59.001	S59	S59	S	Serine	Peptidase	208	1.07e-65
Cestoda	E. multilocularis	EmuJ_001034400.1	MER0013463	aminopeptidase P3 (Homo sapiens)	aminopeptidase P3	M24.026	M24	M24B	M	Metallo	Peptidase	260	1.08e-51
Cestoda	E. multilocularis	EmuJ_001045500.1	MER0033186	probable imidazolonepropionase (Homo sapiens)	probable imidazolonepropionase	M38.980	M38	M38	M	Metallo	Peptidase	317	1.7e-91
Cestoda	E. multilocularis	EmuJ_001046200.1	MER0012080	Xesp-2 g.p. ({Xenopus laevis}) (Xenopus laevis)	Xesp-2 g.p.	S01.049	S01	S01A	S	Serine	Peptidase	234	4.58e-35
Cestoda	E. multilocularis	EmuJ_001046600.1	MER0014331	ADAMTS10 peptidase (Homo sapiens)	ADAMTS10 peptidase	M12.235	M12	M12B	M	Metallo	Peptidase	223	1.05e-19
Cestoda	E. multilocularis	EmuJ_001050600.1	MER0011513	CG11110 protein ({Drosophila melanogaster}) (Drosophila melanogaster)	CG11110 protein	S26.A09	S26	S26A	S	Serine	Peptidase	122	1.2e-14
Cestoda	E. multilocularis	EmuJ_001063900.1	MER0001012	aminopeptidase A (Homo sapiens)	aminopeptidase A	M01.003	M01	M01	M	Metallo	Peptidase	217	4.51e-75
Cestoda	E. multilocularis	EmuJ_001064900.1	MER0001710	proteasome subunit beta 3 (Homo sapiens)	proteasome subunit beta 3	T01.983	T01	T01A	T	Threonine	Peptidase	188	3.68e-81
Cestoda	E. multilocularis	EmuJ_001065500.1	MER0045809	Mername-AA229 peptidase homologue (Homo sapiens)	Mername-AA229 peptidase homologue	S33.988	S33	S33	S	Serine	Peptidase	244	1.27e-23
Cestoda	E. multilocularis	EmuJ_001067200.1	MER0000853	caspase-3 (Homo sapiens)	caspase-3	C14.003	C14	C14A	C	Cysteine	Peptidase	266	1.98e-71
Cestoda	E. multilocularis	EmuJ_001068000.1	MER0033174	cytosolic carboxypeptidase 5 (Homo sapiens)	cytosolic carboxypeptidase 5	M14.025	M14	M14B	M	Metallo	Peptidase	190	1.11e-60
Cestoda	E. multilocularis	EmuJ_001069300.1	MER0005084	SUP-17 peptidase ({Caenorhabditis elegans}) and similar (Caenorhabditis elegans)	SUP-17 peptidase	M12.328	M12	M12B	M	Metallo	Peptidase	263	3.63e-63
Cestoda	E. multilocularis	EmuJ_001069800.1	MER0064210	SENP8 peptidase (fungus-type) (Gibberella zeae)	SENP8 peptidase	C48.031	C48	C48	C	Cysteine	Peptidase	153	5e-11
Cestoda	E. multilocularis	EmuJ_001071800.1	MER0029052	trabid peptidase (Homo sapiens)	trabid peptidase	C64.004	C64	C64	C	Cysteine	Peptidase	179	1.74e-56
Cestoda	E. multilocularis	EmuJ_001075400.1	MER0033198	cholinesterase (Homo sapiens)	cholinesterase	S09.980	S09	S09X	S	Serine	Peptidase	374	1.26e-76
Cestoda	E. multilocularis	EmuJ_001083400.1	MER0003374	aspartyl aminopeptidase (Mus musculus)	aspartyl aminopeptidase	M18.002	M18	M18	M	Metallo	Peptidase	453	6.55e-156
Cestoda	E. multilocularis	EmuJ_001090200.1	MER0086098	OTUD5 peptidase ({Homo sapiens}) (Homo sapiens)	OTUD5 peptidase	C85.001	C85	C85A	C	Cysteine	Peptidase	117	9.27e-37
Cestoda	E. multilocularis	EmuJ_001105000.1	MER0011183	CG1009 g.p. ({Drosophila melanogaster}) (Drosophila melanogaster)	CG1009 g.p.	M01.A24	M01	M01	M	Metallo	Peptidase	222	2.5e-92
Cestoda	E. multilocularis	EmuJ_001105200.1	MER0011183	CG1009 g.p. ({Drosophila melanogaster}) (Drosophila melanogaster)	CG1009 g.p.	M01.A24	M01	M01	M	Metallo	Peptidase	222	1.6e-96
Cestoda	E. multilocularis	EmuJ_001120300.1	MER0000550	proteasome subunit alpha 2 (Homo sapiens)	proteasome subunit alpha 2	T01.972	T01	T01A	T	Threonine	Peptidase	194	1.71e-100
Cestoda	E. multilocularis	EmuJ_001126200.1	MER0015452	rhomboid-2 ({Drosophila}-type) (Drosophila melanogaster)	rhomboid-2	S54.010	S54	S54	S	Serine	Peptidase	239	1.66e-39
Cestoda	E. multilocularis	EmuJ_001133600.1	MER0001235	leucine aminopeptidase 3 (Bos taurus)	leucine aminopeptidase 3	M17.001	M17	M17	M	Metallo	Peptidase	484	5.22e-98
Cestoda	E. multilocularis	EmuJ_001136500.1	MER0022871	Ac-KPI-1 I ({Ancylostoma caninum}) inhibitor unit 4 (Ancylostoma caninum)	Ac-KPI-1 I	I02.960	I02	I02	I	Inhibitor	Inhibitor	58	3.98e-18
Cestoda	E. multilocularis	EmuJ_001136600.1	MER0022887	Ac-KPI-1 I ({Ancylostoma caninum}) inhibitor unit 10 (Ancylostoma caninum)	Ac-KPI-1 I	I02.963	I02	I02	I	Inhibitor	Inhibitor	51	4.05e-16
Cestoda	E. multilocularis	EmuJ_001136700.1	MER0022871	Ac-KPI-1 I ({Ancylostoma caninum}) inhibitor unit 4 (Ancylostoma caninum)	Ac-KPI-1 I	I02.960	I02	I02	I	Inhibitor	Inhibitor	56	5.51e-13
Cestoda	E. multilocularis	EmuJ_001136900.1	MER0017840	protease nexin-2 (Homo sapiens)	protease nexin-2	I02.015	I02	I02	I	Inhibitor	Inhibitor	55	1.08e-17
Cestoda	E. multilocularis	EmuJ_001137000.1	MER0022808	Ac-KPI-1 I ({Ancylostoma caninum}) inhibitor unit 11 (Ancylostoma caninum)	Ac-KPI-1 I	I02.964	I02	I02	I	Inhibitor	Inhibitor	53	2.66e-18
Cestoda	E. multilocularis	EmuJ_001137100.1	MER0018648	tissue factor pathway inhibitor-2 unit 3 (Homo sapiens)	tissue factor pathway inhibitor-2 unit 3	I02.951	I02	I02	I	Inhibitor	Inhibitor	51	5.87e-14
Cestoda	E. multilocularis	EmuJ_001137200.1	MER0022763	Ac-KPI-1 I ({Ancylostoma caninum}) inhibitor unit 7 (Ancylostoma caninum)	Ac-KPI-1 I	I02.961	I02	I02	I	Inhibitor	Inhibitor	56	1.44e-16
Cestoda	E. multilocularis	EmuJ_001137300.1	MER0022808	Ac-KPI-1 I ({Ancylostoma caninum}) inhibitor unit 11 (Ancylostoma caninum)	Ac-KPI-1 I	I02.964	I02	I02	I	Inhibitor	Inhibitor	53	7.88e-14
Cestoda	E. multilocularis	EmuJ_001137400.1	MER0022808	Ac-KPI-1 I ({Ancylostoma caninum}) inhibitor unit 11 (Ancylostoma caninum)	Ac-KPI-1 I	I02.964	I02	I02	I	Inhibitor	Inhibitor	53	3.57e-14
Cestoda	E. multilocularis	EmuJ_001138800.1	MER0026495	FACT complex subunit SPT16 (Homo sapiens)	FACT complex subunit SPT16	M24.974	M24	M24X	M	Metallo	Peptidase	256	7.53e-65
Cestoda	E. multilocularis	EmuJ_001148400.1	MER0004988	site-1 peptidase (Cricetulus griseus)	site-1 peptidase	S08.063	S08	S08A	S	Serine	Peptidase	290	1.42e-92
Cestoda	E. multilocularis	EmuJ_001150600.1	MER0001711	proteasome subunit beta 4 (Homo sapiens)	proteasome subunit beta 4	T01.987	T01	T01A	T	Threonine	Peptidase	201	2.15e-70
Cestoda	E. multilocularis	EmuJ_001164900.1	MER0005450	DUB-2 ubiquitin-specific peptidase (Mus musculus)	DUB-2 ubiquitin-specific peptidase	C19.032	C19	C19	C	Cysteine	Peptidase	308	1.22e-10
Cestoda	E. multilocularis	EmuJ_001166800.1	MER0022005	F37A4.5 protein ({Caenorhabditis elegans}) (Caenorhabditis elegans)	F37A4.5 protein	M67.A10	M67	M67A	M	Metallo	Peptidase	315	8.52e-111
Cestoda	E. multilocularis	EmuJ_001174800.1	MER0099998	ataxin-3 (Homo sapiens)	ataxin-3	C86.001	C86	C86	C	Cysteine	Peptidase	180	3.85e-58
Cestoda	E. multilocularis	EmuJ_001177500.1	MER0001056	endothelin-converting enzyme 1 (Bos taurus)	endothelin-converting enzyme 1	M13.002	M13	M13	M	Metallo	Peptidase	677	8.9e-104
Cestoda	E. multilocularis	EmuJ_001178900.1	MER0017239	CG18642 ({Drosophila melanogaster}) (Drosophila melanogaster)	CG18642	S09.A68	S09	S09C	S	Serine	Peptidase	306	2.35e-44
Cestoda	E. multilocularis	EmuJ_001179900.1	MER0004528	iRhom1 (Homo sapiens)	iRhom1	S54.952	S54	S54	S	Serine	Peptidase	451	6.78e-113
Cestoda	E. multilocularis	EmuJ_001181950.1	MER0022763	Ac-KPI-1 I ({Ancylostoma caninum}) inhibitor unit 7 (Ancylostoma caninum)	Ac-KPI-1 I	I02.961	I02	I02	I	Inhibitor	Inhibitor	58	2.93e-17
Cestoda	E. multilocularis	EmuJ_001182600.1	MER0015483	ubiquitin-specific peptidase 40 (Homo sapiens)	ubiquitin-specific peptidase 40	C19.069	C19	C19	C	Cysteine	Peptidase	310	2.79e-55
Cestoda	E. multilocularis	EmuJ_001182700.1	MER0047611	Mername-AA242 peptidase homologue ({Mus musculus}) (Mus musculus)	Mername-AA242 peptidase homologue	T01.995	T01	T01A	T	Threonine	Peptidase	204	1.81e-58
Cestoda	E. multilocularis	EmuJ_001193100.1	MER0018990	serpin Emu ({Echinococcus multilocularis}) (Echinococcus multilocularis)	serpin Emu	I04.080	I04	I04	I	Inhibitor	Inhibitor	370	0
Cestoda	E. multilocularis	EmuJ_001195900.1	MER0001105	choriolysin H (Oryzias latipes)	choriolysin H	M12.007	M12	M12A	M	Metallo	Peptidase	157	6.81e-23
Cestoda	E. multilocularis	EmuJ_001198000.1	MER0044889	LD42771 protein ({Drosophila melanogaster}) (Drosophila melanogaster)	LD42771 protein	C26.A21	C26	C26	C	Cysteine	Peptidase	242	3.07e-65
Cestoda	E. multilocularis	EmuJ_001200300.1	MER0002533	Tiggy-winkle protein (Brachydanio rerio)	Tiggy-winkle protein	C46.005	C46	C46	C	Cysteine	Peptidase	207	1.31e-18
Cestoda	E. multilocularis	EmuJ_002197000.1	MER0021318	Mername-AA145 peptidase (Mus musculus)	Mername-AA145 peptidase	C48.013	C48	C48	C	Cysteine	Peptidase	160	1.4e-88
Cestoda	E. multilocularis	EmuJ_002197100.1	MER0047299	Mername-AA227 peptidase homologue ({Homo sapiens}) (Homo sapiens)	Mername-AA227 peptidase homologue	M24.977	M24	M24X	M	Metallo	Peptidase	329	4.15e-31
Cestoda	E. multilocularis	EmuJ_002206900.1	MER0005844	calpain-11 (Homo sapiens)	calpain-11	C02.013	C02	C02A	C	Cysteine	Peptidase	120	5.16e-22
Cestoda	H. microstoma	HmN_000003600.1	MER1054487	ferredoxin-dependent glutamate synthase 1 (chloroplast, mitochondria) (Arabidopsis thaliana)	ferredoxin-dependent glutamate synthase 1	C44.951	C44	C44	C	Cysteine	Peptidase	39.005	3.17e-81
Cestoda	H. microstoma	HmN_000017200	MER0020201	rhomboid-4 (insect) (Drosophila melanogaster)	rhomboid-4	S54.012	S54	S54	S	Serine	Peptidase	39.592	2.78e-60
Cestoda	H. microstoma	HmN_000017500	MER0005428	ubiquitin-specific peptidase 19 (Homo sapiens)	ubiquitin-specific peptidase 19	C19.024	C19	C19	C	Cysteine	Peptidase	38.462	2.26e-05
Cestoda	H. microstoma	HmN_000023900.1	MER0167725	spartan peptidase (Homo sapiens)	spartan peptidase	M100.001	M100	M100	M	Metallo	Peptidase	66.316	5.62e-98
Cestoda	H. microstoma	HmN_000025300	MER0021886	Mername-AA168 protein (Homo sapiens)	Mername-AA168 protein	M67.971	M67	M67X	M	Metallo	Peptidase	45.522	1.25e-34
Cestoda	H. microstoma	HmN_000026400	MER0003094	ADAM17 peptidase (Homo sapiens)	ADAM17 peptidase	M12.217	M12	M12B	M	Metallo	Peptidase	33.46	4.53e-40
Cestoda	H. microstoma	HmN_000029900	MER0077856	furin B ({Brachydanio rerio}) (Brachydanio rerio)	furin B	S08.161	S08	S08B	S	Serine	Peptidase	66.667	1.84e-146
Cestoda	H. microstoma	HmN_000031200	MER0064643	proliferation-associated protein 2G4 (Rattus norvegicus)	proliferation-associated protein 2G4	M24.978	M24	M24X	M	Metallo	Peptidase	51.906	2.14e-127
Cestoda	H. microstoma	HmN_000031500	MER0005227	Psn peptidase ({Drosophila}-type) (Drosophila melanogaster)	Psn peptidase	A22.014	A22	A22A	A	Aspartic	Peptidase	37.895	5.53e-93
Cestoda	H. microstoma	HmN_000038500	MER0011215	CG6461 protein ({Drosophila melanogaster}) (Drosophila melanogaster)	CG6461 protein	T03.A04	T03	T03	T	Threonine	Peptidase	38.086	4.43e-107
Cestoda	H. microstoma	HmN_000044600	MER0003823	F44E7.4 g.p. ({Caenorhabditis elegans}) (Caenorhabditis elegans)	F44E7.4 g.p.	M16.A09	M16	M16A	M	Metallo	Peptidase	54.762	7.4e-71
Cestoda	H. microstoma	HmN_000047000	MER0001271	aminoacylase (Homo sapiens)	aminoacylase	M20.973	M20	M20A	M	Metallo	Peptidase	40.835	2.97e-111
Cestoda	H. microstoma	HmN_000050300	MER0171760	ppgn-1 g.p. ({Caenorhabditis elegans}) (Caenorhabditis elegans)	ppgn-1 g.p.	M41.A12	M41	M41	M	Metallo	Peptidase	37.184	3.57e-51
Cestoda	H. microstoma	HmN_000054900	MER0126114	G protein-coupled receptor 112 (Homo sapiens)	G protein-coupled receptor 112	P02.014	P02	P02A	P	Mixed	Peptidase	45.652	1.67e-09
Cestoda	H. microstoma	HmN_000060600	MER0017875	HKIB9 (Homo sapiens)	HKIB9	I02.969	I02	I02	I	Inhibitor	Inhibitor	47.458	2.74e-15
Cestoda	H. microstoma	HmN_000060700	MER0155237	hemalin ({Haemaphysalis longicornis}) (Haemaphysalis longicornis)	hemalin	I02.057	I02	I02	I	Inhibitor	Inhibitor	64.912	1.84e-20
Cestoda	H. microstoma	HmN_000061400	MER0047611	Mername-AA242 peptidase homologue ({Mus musculus}) (Mus musculus)	Mername-AA242 peptidase homologue	T01.995	T01	T01A	T	Threonine	Peptidase	57.368	5.47e-70
Cestoda	H. microstoma	HmN_000068600	MER0012170	Desert hedgehog protein (Homo sapiens)	Desert hedgehog protein	C46.004	C46	C46	C	Cysteine	Peptidase	29.524	4.42e-19
Cestoda	H. microstoma	HmN_000075700	MER0160094	ES1 protein homolog, mitochondrial (Homo sapiens)	ES1 protein homolog, mitochondrial	C56.975	C56	C56	C	Cysteine	Peptidase	57.746	5.56e-23
Cestoda	H. microstoma	HmN_000081600	MER0002646	farnesylated-protein converting enzyme 1 (Homo sapiens)	farnesylated-protein converting enzyme 1	M48.003	M48	M48A	M	Metallo	Peptidase	51.948	4.32e-106
Cestoda	H. microstoma	HmN_000089700	MER0004246	RCE1 peptidase ({Homo sapiens}-type) (Homo sapiens)	RCE1 peptidase	M79.002	M79	M79	M	Metallo	Peptidase	30.8	5.69e-20
Cestoda	H. microstoma	HmN_000091700	MER0001202	carboxypeptidase E (Bos taurus)	carboxypeptidase E	M14.005	M14	M14B	M	Metallo	Peptidase	42.998	8.27e-100
Cestoda	H. microstoma	HmN_000093600.1	MER0031610	Williams-Beuren syndrome critical region protein 21 epoxide hydrolase (Homo sapiens)	Williams-Beuren syndrome critical region protein 21 epoxide hydrolase	S33.976	S33	S33	S	Serine	Peptidase	34.375	1.25e-50
Cestoda	H. microstoma	HmN_000104600	MER0041174	UfSP1 peptidase (Mus musculus)	UfSP1 peptidase	C78.001	C78	C78A	C	Cysteine	Peptidase	35.533	3.67e-37
Cestoda	H. microstoma	HmN_000108800	MER0000124	chymase 1 ({Mus musculus}-type) (Mus musculus)	chymase 1	S01.458	S01	S01A	S	Serine	Peptidase	26.106	3.94e-12
Cestoda	H. microstoma	HmN_000118200	MER0000911	cathepsin D (Homo sapiens)	cathepsin D	A01.009	A01	A01A	A	Aspartic	Peptidase	53.061	5.99e-132
Cestoda	H. microstoma	HmN_000126100	MER0002683	chymotrypsin B ({Gadus}-type) (Gadus morhua)	chymotrypsin B	S01.437	S01	S01A	S	Serine	Peptidase	31.086	9.17e-32
Cestoda	H. microstoma	HmN_000126200	MER0000207	enteropeptidase (Bos taurus)	enteropeptidase	S01.156	S01	S01A	S	Serine	Peptidase	22.761	7.41e-16
Cestoda	H. microstoma	HmN_000126300	MER0001850	Prss42 peptidase (Mus musculus)	Prss42 peptidase	S01.317	S01	S01A	S	Serine	Peptidase	27.24	4.67e-24
Cestoda	H. microstoma	HmN_000133600.2	MER0042914	NDRG3 protein (Homo sapiens)	NDRG3 protein	S33.987	S33	S33	S	Serine	Peptidase	33.22	6.22e-39
Cestoda	H. microstoma	HmN_000134100	MER0020511	follistatin (Homo sapiens)	follistatin	I01.966	I01	I01	I	Inhibitor	Inhibitor	40	2.18e-05
Cestoda	H. microstoma	HmN_000144600	MER0064621	ubiquitin-specific endopeptidase 39	ubiquitin-specific endopeptidase 39	C19.972	C19	C19	C	Cysteine	Peptidase	57.487	5.26e-145
Cestoda	H. microstoma	HmN_000145300	MER0029052	trabid peptidase (Homo sapiens)	trabid peptidase	C64.004	C64	C64	C	Cysteine	Peptidase	43.541	2.97e-51
Cestoda	H. microstoma	HmN_000151700	MER0001056	endothelin-converting enzyme 1 (Bos taurus)	endothelin-converting enzyme 1	M13.002	M13	M13	M	Metallo	Peptidase	37	7.95e-156
Cestoda	H. microstoma	HmN_000163200	MER0002896	ubiquitin-specific peptidase 7 (Homo sapiens)	ubiquitin-specific peptidase 7	C19.016	C19	C19	C	Cysteine	Peptidase	64.571	2.05e-162
Cestoda	H. microstoma	HmN_000164400	MER0020203	nucleoporin 145 (Homo sapiens)	nucleoporin 145	S59.001	S59	S59	S	Serine	Peptidase	55.376	4.83e-65
Cestoda	H. microstoma	HmN_000168700	MER0002211	peptidase Clp (type 3) (Homo sapiens)	peptidase Clp	S14.003	S14	S14	S	Serine	Peptidase	63.978	3.63e-95
Cestoda	H. microstoma	HmN_000175500	MER0033198	cholinesterase (Homo sapiens)	cholinesterase	S09.980	S09	S09X	S	Serine	Peptidase	39.013	2.09e-80
Cestoda	H. microstoma	HmN_000175800	MER0005987	CG11319 ({Drosophila melanogaster}) (Drosophila melanogaster)	CG11319	S09.A65	S09	S09B	S	Serine	Peptidase	36.567	5.56e-56
Cestoda	H. microstoma	HmN_000176800	MER0016598	CG18735 protein ({Drosophila melanogaster}) (Drosophila melanogaster)	CG18735 protein	S01.B38	S01	S01A	S	Serine	Peptidase	29.044	5.35e-28
Cestoda	H. microstoma	HmN_000189000	MER0001884	ubiquitin-specific peptidase 8 (Homo sapiens)	ubiquitin-specific peptidase 8	C19.011	C19	C19	C	Cysteine	Peptidase	36.34	7.46e-73
Cestoda	H. microstoma	HmN_000190600	MER0033291	melanotransferrin domain 1 (Homo sapiens)	melanotransferrin domain 1	S60.973	S60	S60	S	Serine	Peptidase	34.393	1.49e-68
Cestoda	H. microstoma	HmN_000194000	MER0001105	choriolysin H (Oryzias latipes)	choriolysin H	M12.007	M12	M12A	M	Metallo	Peptidase	30.851	2.85e-26
Cestoda	H. microstoma	HmN_000195700	MER0044889	LD42771 protein ({Drosophila melanogaster}) (Drosophila melanogaster)	LD42771 protein	C26.A21	C26	C26	C	Cysteine	Peptidase	51.339	1.6e-71
Cestoda	H. microstoma	HmN_000202000	MER0019701	impas 1 peptidase (Homo sapiens)	impas 1 peptidase	A22.003	A22	A22B	A	Aspartic	Peptidase	42.416	1.3e-98
Cestoda	H. microstoma	HmN_000210600	MER0000552	proteasome subunit beta1i (Homo sapiens)	proteasome subunit beta1i	T01.013	T01	T01A	T	Threonine	Peptidase	51.795	2.38e-66
Cestoda	H. microstoma	HmN_000214200	MER0000836	ubiquitinyl hydrolase-L3 (Homo sapiens)	ubiquitinyl hydrolase-L3	C12.003	C12	C12	C	Cysteine	Peptidase	48.23	1.51e-73
Cestoda	H. microstoma	HmN_000215900	MER0079520	leucine aminopeptidase ({Fasciola}-type) (Fasciola hepatica)	leucine aminopeptidase	M17.011	M17	M17	M	Metallo	Peptidase	60.792	0
Cestoda	H. microstoma	HmN_000218200	MER0033236	neuroligin 4, Y-linked (Homo sapiens)	neuroligin 4, Y-linked	S09.989	S09	S09X	S	Serine	Peptidase	34.161	2.43e-19
Cestoda	H. microstoma	HmN_000226500	MER0000495	PIM1 peptidase (Homo sapiens)	PIM1 peptidase	S16.002	S16	S16	S	Serine	Peptidase	60.223	2.28e-101
Cestoda	H. microstoma	HmN_000227100	MER0024969	Crescent protein ({Xenopus} sp.) (Xenopus laevis)	Crescent protein	I93.002	I93	I93	I	Inhibitor	Inhibitor	35.537	1.56e-20
Cestoda	H. microstoma	HmN_000238200	MER0060310	UfSP2 peptidase (Mus musculus)	UfSP2 peptidase	C78.002	C78	C78A	C	Cysteine	Peptidase	49.51	3.05e-61
Cestoda	H. microstoma	HmN_000242900	MER0005542	BcDNA.LD24440 ({Drosophila melanogaster}) (Drosophila melanogaster)	BcDNA.LD24440	C12.A05	C12	C12	C	Cysteine	Peptidase	49.327	1.3e-71
Cestoda	H. microstoma	HmN_000259500	MER0002849	caspase-8 (Homo sapiens)	caspase-8	C14.009	C14	C14A	C	Cysteine	Peptidase	32.993	6.04e-39
Cestoda	H. microstoma	HmN_000263600	MER0173083	BmCI chymotrypsin inhibitor ({Rhipicephalus microplus}) (Boophilus microplus)	BmCI chymotrypsin inhibitor	I02.059	I02	I02	I	Inhibitor	Inhibitor	60.784	4.23e-16
Cestoda	H. microstoma	HmN_000266100	MER0003374	aspartyl aminopeptidase (Mus musculus)	aspartyl aminopeptidase	M18.002	M18	M18	M	Metallo	Peptidase	47.689	8.37e-152
Cestoda	H. microstoma	HmN_000273500	MER0030133	eukaryotic translation initiation factor 3 subunit F (Homo sapiens)	eukaryotic translation initiation factor 3 subunit F	M67.974	M67	M67X	M	Metallo	Peptidase	34.872	3.01e-32
Cestoda	H. microstoma	HmN_000280300	MER0136439	SmCL3 peptidase ({Schistosoma}-type) (Schistosoma mansoni)	SmCL3 peptidase	C01.152	C01	C01A	C	Cysteine	Peptidase	61.435	8.55e-96
Cestoda	H. microstoma	HmN_000290000	MER0209266	lipase M (Mus musculus)	lipase M	S33.A58	S33	S33	S	Serine	Peptidase	43.092	3.51e-80
Cestoda	H. microstoma	HmN_000299500.2	MER0026493	Tata binding protein associated factor (Homo sapiens)	Tata binding protein associated factor	M01.972	M01	M01	M	Metallo	Peptidase	38.926	8.34e-32
Cestoda	H. microstoma	HmN_000302000	MER0000855	caspase-2 (Mus musculus)	caspase-2	C14.006	C14	C14A	C	Cysteine	Peptidase	32.857	1.26e-42
Cestoda	H. microstoma	HmN_000304800	MER0086098	OTUD5 peptidase ({Homo sapiens}) (Homo sapiens)	OTUD5 peptidase	C85.001	C85	C85A	C	Cysteine	Peptidase	51.304	8.98e-34
Cestoda	H. microstoma	HmN_000306800	MER0000553	proteasome subunit alpha 3 (Homo sapiens)	proteasome subunit alpha 3	T01.977	T01	T01A	T	Threonine	Peptidase	56.364	1.19e-39
Cestoda	H. microstoma	HmN_000307800	MER0191412	HflC (Escherichia coli)	HflC	I87.001	I87	I87	I	Inhibitor	Inhibitor	22.845	2.06e-08
Cestoda	H. microstoma	HmN_000312100	MER0037840	protein bat5 (Homo sapiens)	protein bat5	S09.065	S09	S09X	S	Serine	Peptidase	39.604	6.57e-73
Cestoda	H. microstoma	HmN_000319700	MER0319695	Sizzled protein ({Xenopus laevis}) (Xenopus laevis)	Sizzled protein	I93.001	I93	I93	I	Inhibitor	Inhibitor	30.631	2.18e-19
Cestoda	H. microstoma	HmN_000320200	MER0026494	carnosine dipeptidase II (Mus musculus)	carnosine dipeptidase II	M20.005	M20	M20F	M	Metallo	Peptidase	41.701	3.03e-136
Cestoda	H. microstoma	HmN_000323300	MER0045758	TsCL-1 peptidase (Taenia solium)	TsCL-1 peptidase	C01.127	C01	C01A	C	Cysteine	Peptidase	81.567	2.61e-137
Cestoda	H. microstoma	HmN_000326000	MER0002419	atrolysin A (Crotalus atrox)	atrolysin A	M12.142	M12	M12B	M	Metallo	Peptidase	26.374	4.77e-05
Cestoda	H. microstoma	HmN_000331300	MER0022410	ovochymase-2 (Homo sapiens)	ovochymase-2	S01.320	S01	S01A	S	Serine	Peptidase	35.865	8.37e-45
Cestoda	H. microstoma	HmN_000332800	MER0001342	methionyl aminopeptidase 1 (eukaryote) (Homo sapiens)	methionyl aminopeptidase 1	M24.017	M24	M24A	M	Metallo	Peptidase	65.823	2.97e-119
Cestoda	H. microstoma	HmN_000333900	MER0022763	Ac-KPI-1 I ({Ancylostoma caninum}) inhibitor unit 7 (Ancylostoma caninum)	Ac-KPI-1 I	I02.961	I02	I02	I	Inhibitor	Inhibitor	46.809	8.14e-09
Cestoda	H. microstoma	HmN_000334200	MER0014273	Mername-AA001 peptidase (Mus musculus)	Mername-AA001 peptidase	C19.050	C19	C19	C	Cysteine	Peptidase	30.204	3.05e-30
Cestoda	H. microstoma	HmN_000338600	MER0011030	Y48A5A.1 g.p. ({Caenorhabditis elegans}) (Caenorhabditis elegans)	Y48A5A.1 g.p.	C48.A14	C48	C48	C	Cysteine	Peptidase	27.108	2.96e-14
Cestoda	H. microstoma	HmN_000340300	MER0047772	chymotrypsin inhibitor ({Naja atra}) (Naja atra)	chymotrypsin inhibitor	I02.065	I02	I02	I	Inhibitor	Inhibitor	45.614	5.35e-10
Cestoda	H. microstoma	HmN_000341800	MER0014776	Y67D2.2 g.p. ({Caenorhabditis elegans}) (Caenorhabditis elegans)	Y67D2.2 g.p.	C19.A43	C19	C19	C	Cysteine	Peptidase	40.698	1.74e-09
Cestoda	H. microstoma	HmN_000347800	MER0003201	androglobin (Homo sapiens)	androglobin	C02.972	C02	C02A	C	Cysteine	Peptidase	36.111	3.77e-10
Cestoda	H. microstoma	HmN_000359400.2	MER0024969	Crescent protein ({Xenopus} sp.) (Xenopus laevis)	Crescent protein	I93.002	I93	I93	I	Inhibitor	Inhibitor	28.926	1.67e-14
Cestoda	H. microstoma	HmN_000360300	MER0000147	pancreatic elastase IIB (Homo sapiens)	pancreatic elastase IIB	S01.206	S01	S01A	S	Serine	Peptidase	28.378	6.37e-21
Cestoda	H. microstoma	HmN_000365000	MER0029056	otubain-1 (Homo sapiens)	otubain-1	C65.001	C65	C65	C	Cysteine	Peptidase	41.532	3.1e-49
Cestoda	H. microstoma	HmN_000373100.1	MER0022871	Ac-KPI-1 I ({Ancylostoma caninum}) inhibitor unit 4 (Ancylostoma caninum)	Ac-KPI-1 I	I02.960	I02	I02	I	Inhibitor	Inhibitor	55.556	2.05e-16
Cestoda	H. microstoma	HmN_000373300	MER0100371	DDB_G0291187 protein ({Dictyostelium discoideum}) (Dictyostelium discoideum)	DDB_G0291187 protein	C83.A02	C83	C83	C	Cysteine	Peptidase	43.192	6.21e-65
Cestoda	H. microstoma	HmN_000375600.2	MER0000770	calpain-1 (Homo sapiens)	calpain-1	C02.001	C02	C02A	C	Cysteine	Peptidase	39.298	1.03e-58
Cestoda	H. microstoma	HmN_000375700	MER0015095	glutaminyl cyclase (Homo sapiens)	glutaminyl cyclase	M28.974	M28	M28X	M	Metallo	Peptidase	45.498	6.77e-56
Cestoda	H. microstoma	HmN_000376300	MER0000551	proteasome subunit beta 1 (Homo sapiens)	proteasome subunit beta 1	T01.986	T01	T01A	T	Threonine	Peptidase	51.053	2.26e-61
Cestoda	H. microstoma	HmN_000377200	MER0005894	ADAMTS7 peptidase (Homo sapiens)	ADAMTS7 peptidase	M12.231	M12	M12B	M	Metallo	Peptidase	30.252	1.58e-18
Cestoda	H. microstoma	HmN_000377400	MER0000203	plasma kallikrein (Homo sapiens)	plasma kallikrein	S01.212	S01	S01A	S	Serine	Peptidase	29.348	1.17e-33
Cestoda	H. microstoma	HmN_000383100	MER0031614	epoxide hydrolase-like putative peptidase (Homo sapiens)	epoxide hydrolase-like putative peptidase	S33.011	S33	S33	S	Serine	Peptidase	28.814	1.48e-32
Cestoda	H. microstoma	HmN_000386300	MER0024969	Crescent protein ({Xenopus} sp.) (Xenopus laevis)	Crescent protein	I93.002	I93	I93	I	Inhibitor	Inhibitor	39.806	4.6e-24
Cestoda	H. microstoma	HmN_000388600	MER0029965	Fxna peptidase (Homo sapiens)	Fxna peptidase	M28.018	M28	M28X	M	Metallo	Peptidase	50.952	1.02e-63
Cestoda	H. microstoma	HmN_000395500	MER0013564	autophagin-2 (Homo sapiens)	autophagin-2	C54.002	C54	C54	C	Cysteine	Peptidase	37.746	2.96e-69
Cestoda	H. microstoma	HmN_000400700	MER0044627	nicalin (Homo sapiens)	nicalin	M28.978	M28	M28X	M	Metallo	Peptidase	44.737	1.93e-41
Cestoda	H. microstoma	HmN_000413400	MER0064751	bothrojaracin (Bothrops jararaca)	bothrojaracin	I63.002	I63	I63	I	Inhibitor	Inhibitor	29.545	1.56e-12
Cestoda	H. microstoma	HmN_000415800	MER0029866	phosphatidylethanolamine-binding protein (Homo sapiens)	phosphatidylethanolamine-binding protein	I51.002	I51	I51	I	Inhibitor	Inhibitor	27.517	9.15e-09
Cestoda	H. microstoma	HmN_000417500	MER0004373	proteasome subunit beta2 ({Drosophila melanogaster}) (Drosophila melanogaster)	proteasome subunit beta2	T01.A02	T01	T01A	T	Threonine	Peptidase	63.366	7.68e-97
Cestoda	H. microstoma	HmN_000418000	MER0005877	ubiquitin-specific peptidase 9X (Homo sapiens)	ubiquitin-specific peptidase 9X	C19.017	C19	C19	C	Cysteine	Peptidase	41.429	7.27e-92
Cestoda	H. microstoma	HmN_000421700	MER0001012	aminopeptidase A (Homo sapiens)	aminopeptidase A	M01.003	M01	M01	M	Metallo	Peptidase	46.083	9.18e-74
Cestoda	H. microstoma	HmN_000424400	MER0000408	acylaminoacyl-peptidase (Homo sapiens)	acylaminoacyl-peptidase	S09.004	S09	S09C	S	Serine	Peptidase	37.631	2.34e-52
Cestoda	H. microstoma	HmN_000425200	MER0003543	ubiquinol-cytochrome c reductase core protein I (Homo sapiens)	ubiquinol-cytochrome c reductase core protein I	M16.973	M16	M16B	M	Metallo	Peptidase	58.482	1.96e-94
Cestoda	H. microstoma	HmN_000429400	MER0010992	DJ-1 putative peptidase (Rattus norvegicus)	DJ-1 putative peptidase	C56.002	C56	C56	C	Cysteine	Peptidase	44.828	4.06e-25
Cestoda	H. microstoma	HmN_000432400	MER0024758	At1g80210 ({Arabidopsis thaliana}) (Arabidopsis thaliana)	At1g80210	M67.A03	M67	M67A	M	Metallo	Peptidase	41.259	3.58e-27
Cestoda	H. microstoma	HmN_000432600	MER0022005	F37A4.5 protein ({Caenorhabditis elegans}) (Caenorhabditis elegans)	F37A4.5 protein	M67.A10	M67	M67A	M	Metallo	Peptidase	32.673	7.59e-06
Cestoda	H. microstoma	HmN_000434800	MER0001156	mitochondrial intermediate peptidase (Saccharomyces cerevisiae)	mitochondrial intermediate peptidase	M03.006	M03	M03A	M	Metallo	Peptidase	27.894	1.46e-74
Cestoda	H. microstoma	HmN_000457600	MER0191412	HflC (Escherichia coli)	HflC	I87.001	I87	I87	I	Inhibitor	Inhibitor	23.013	5.08e-11
Cestoda	H. microstoma	HmN_000459000	MER0000557	proteasome subunit alpha 6 (Homo sapiens)	proteasome subunit alpha 6	T01.971	T01	T01A	T	Threonine	Peptidase	58.268	8.42e-50
Cestoda	H. microstoma	HmN_000459800	MER0002646	farnesylated-protein converting enzyme 1 (Homo sapiens)	farnesylated-protein converting enzyme 1	M48.003	M48	M48A	M	Metallo	Peptidase	41.892	2.27e-10
Cestoda	H. microstoma	HmN_000464000	MER0957411	OTUD6B peptidase ({Homo sapiens}) (Homo sapiens)	OTUD6B peptidase	C85.009	C85	C85	C	Cysteine	Peptidase	33.557	2.08e-21
Cestoda	H. microstoma	HmN_000464700.2	MER0004834	ubiquitin-specific peptidase 2 (Homo sapiens)	ubiquitin-specific peptidase 2	C19.013	C19	C19	C	Cysteine	Peptidase	49.859	4.33e-109
Cestoda	H. microstoma	HmN_000465200	MER0053242	Cg2224 protein ({Drosophila melanogaster}) (Drosophila melanogaster)	Cg2224 protein	M67.A09	M67	M67C	M	Metallo	Peptidase	52.414	2.52e-52
Cestoda	H. microstoma	HmN_000468200	MER0033236	neuroligin 4, Y-linked (Homo sapiens)	neuroligin 4, Y-linked	S09.989	S09	S09X	S	Serine	Peptidase	31.148	7.4e-13
Cestoda	H. microstoma	HmN_000470900	MER0011012	SENP1 peptidase (Homo sapiens)	SENP1 peptidase	C48.002	C48	C48	C	Cysteine	Peptidase	45.679	6.16e-47
Cestoda	H. microstoma	HmN_000473400	MER0000600	signalase (animal) 18 kDa component (Canis familiaris)	signalase	S26.009	S26	S26B	S	Serine	Peptidase	73.554	2.07e-64
Cestoda	H. microstoma	HmN_000474200	MER0005988	dipeptidylpeptidase homologue DPP10 (Homo sapiens)	dipeptidylpeptidase homologue DPP10	S09.974	S09	S09X	S	Serine	Peptidase	29.907	9.18e-13
Cestoda	H. microstoma	HmN_000488500.1	MER0012158	glutamine:fructose-6-phosphate amidotransferase (Homo sapiens)	glutamine:fructose-6-phosphate amidotransferase	C44.972	C44	C44	C	Cysteine	Peptidase	48.387	2.52e-110
Cestoda	H. microstoma	HmN_000494400	MER0319695	Sizzled protein ({Xenopus laevis}) (Xenopus laevis)	Sizzled protein	I93.001	I93	I93	I	Inhibitor	Inhibitor	33.628	4.49e-20
Cestoda	H. microstoma	HmN_000496300	MER0030047	PARL peptidase (Homo sapiens)	PARL peptidase	S54.009	S54	S54	S	Serine	Peptidase	44.286	9.64e-31
Cestoda	H. microstoma	HmN_000503500	MER0000430	serine carboxypeptidase A (Homo sapiens)	serine carboxypeptidase A	S10.002	S10	S10	S	Serine	Peptidase	41.224	1.13e-125
Cestoda	H. microstoma	HmN_000505200	MER0006058	dipeptidyl-peptidase II (Rattus norvegicus)	dipeptidyl-peptidase II	S28.002	S28	S28	S	Serine	Peptidase	44.072	1.36e-129
Cestoda	H. microstoma	HmN_000508200	MER0005600	At1g29080 ({Arabidopsis thaliana}) (Arabidopsis thaliana)	At1g29080	C01.A14	C01	C01A	C	Cysteine	Peptidase	40.639	5.72e-53
Cestoda	H. microstoma	HmN_000509400	MER0033274	hormone-sensitive lipase (Homo sapiens)	hormone-sensitive lipase	S09.993	S09	S09X	S	Serine	Peptidase	47.239	3.82e-45
Cestoda	H. microstoma	HmN_000511900	MER0472834	kyphoscoliosis peptidase (Mus musculus)	kyphoscoliosis peptidase	C110.001	C110	C110	C	Cysteine	Peptidase	28.358	5.94e-11
Cestoda	H. microstoma	HmN_000517000	MER0037853	protein phosphatase methylesterase 1 (Homo sapiens)	protein phosphatase methylesterase 1	S33.984	S33	S33	S	Serine	Peptidase	51.087	2.86e-61
Cestoda	H. microstoma	HmN_000526100	MER0064620	ubiquitin-specific peptidase 48 (Homo sapiens)	ubiquitin-specific peptidase 48	C19.068	C19	C19	C	Cysteine	Peptidase	32.776	3.57e-39
Cestoda	H. microstoma	HmN_000528300	MER0003200	calpain ({Schistosoma} sp.) (Schistosoma mansoni)	calpain	C02.023	C02	C02A	C	Cysteine	Peptidase	59.922	4.86e-114
Cestoda	H. microstoma	HmN_000530300	MER0001235	leucine aminopeptidase 3 (Bos taurus)	leucine aminopeptidase 3	M17.001	M17	M17	M	Metallo	Peptidase	43.656	2.6e-103
Cestoda	H. microstoma	HmN_000538300	MER0003299	glycosylasparaginase precursor (Homo sapiens)	glycosylasparaginase precursor	T02.001	T02	T02	T	Threonine	Peptidase	48.872	4.45e-30
Cestoda	H. microstoma	HmN_000554800	MER0001795	ubiquitin-specific peptidase 4 (Homo sapiens)	ubiquitin-specific peptidase 4	C19.010	C19	C19	C	Cysteine	Peptidase	62.567	9.18e-74
Cestoda	H. microstoma	HmN_000556500.2	MER0024969	Crescent protein ({Xenopus} sp.) (Xenopus laevis)	Crescent protein	I93.002	I93	I93	I	Inhibitor	Inhibitor	51.786	1.03e-37
Cestoda	H. microstoma	HmN_000557200	MER0011819	invadolysin (invertebrate-type) (Drosophila melanogaster)	invadolysin	M08.002	M08	M08	M	Metallo	Peptidase	36.416	5.09e-96
Cestoda	H. microstoma	HmN_000562800.2	MER0045809	Mername-AA229 peptidase homologue (Homo sapiens)	Mername-AA229 peptidase homologue	S33.988	S33	S33	S	Serine	Peptidase	21.654	1e-06
Cestoda	H. microstoma	HmN_000567500	MER0030188	DNA-damage inducible protein 2 (Homo sapiens)	DNA-damage inducible protein 2	A28.003	A28	A28A	A	Aspartic	Peptidase	57.031	4.02e-47
Cestoda	H. microstoma	HmN_000570600	MER0026495	FACT complex subunit SPT16 (Homo sapiens)	FACT complex subunit SPT16	M24.974	M24	M24X	M	Metallo	Peptidase	40.784	2.01e-64
Cestoda	H. microstoma	HmN_000574700	MER0006257	Nonstop peptidase (Drosophila melanogaster)	Nonstop peptidase	C19.095	C19	C19	C	Cysteine	Peptidase	40.865	6.98e-47
Cestoda	H. microstoma	HmN_000579000	MER0015611	At1g23470 ({Arabidopsis thaliana}) (Arabidopsis thaliana)	At1g23470	S26.A06	S26	S26A	S	Serine	Peptidase	35.417	2.36e-13
Cestoda	H. microstoma	HmN_000582400	MER0018575	potato multicystatin inhibitor unit 3 (Solanum tuberosum)	potato multicystatin inhibitor unit 3	I25.035	I25	I25B	I	Inhibitor	Inhibitor	27.778	6.77e-07
Cestoda	H. microstoma	HmN_000583100	MER0000377	PCSK2 peptidase (Homo sapiens)	PCSK2 peptidase	S08.073	S08	S08B	S	Serine	Peptidase	74.419	8.73e-162
Cestoda	H. microstoma	HmN_000585300	MER0015270	cym1 g.p. ({Schizosaccharomyces pombe}) (Schizosaccharomyces pombe)	cym1 g.p.	M16.A19	M16	M16C	M	Metallo	Peptidase	40.286	1.71e-111
Cestoda	H. microstoma	HmN_000591500.2	MER0013775	CG8494 protein ({Drosophila melanogaster}) (Drosophila melanogaster)	CG8494 protein	C19.A26	C19	C19	C	Cysteine	Peptidase	30.347	5.37e-64
Cestoda	H. microstoma	HmN_000595000	MER0000147	pancreatic elastase IIB (Homo sapiens)	pancreatic elastase IIB	S01.206	S01	S01A	S	Serine	Peptidase	31.773	3.74e-34
Cestoda	H. microstoma	HmN_000595200	MER0024969	Crescent protein ({Xenopus} sp.) (Xenopus laevis)	Crescent protein	I93.002	I93	I93	I	Inhibitor	Inhibitor	36	1.27e-18
Cestoda	H. microstoma	HmN_000605000	MER0006087	TOP1 peptidase ({Arabidopsis thaliana}) (Arabidopsis thaliana)	TOP1 peptidase	M03.A01	M03	M03A	M	Metallo	Peptidase	38.542	3.04e-12
Cestoda	H. microstoma	HmN_000607000	MER0005436	ubp3 ({Schizosaccharomyces pombe}-type) (Schizosaccharomyces pombe)	ubp3	C19.A57	C19	C19	C	Cysteine	Peptidase	29.443	5.8e-26
Cestoda	H. microstoma	HmN_000614900	MER0079232	mitochondrial processing peptidase subunit alpha unit 2 (Bos taurus)	mitochondrial processing peptidase subunit alpha unit 2	M16.985	M16	M16B	M	Metallo	Peptidase	42.211	4.82e-44
Cestoda	H. microstoma	HmN_000617800	MER0015112	dihydropyrimidinase (Mus musculus)	dihydropyrimidinase	M38.973	M38	M38	M	Metallo	Peptidase	59.53	3.6e-167
Cestoda	H. microstoma	HmN_000617900	MER0030155	dihydropyrimidinase related protein-2 (Homo sapiens)	dihydropyrimidinase related protein-2	M38.975	M38	M38	M	Metallo	Peptidase	33.251	5.34e-71
Cestoda	H. microstoma	HmN_000623700	MER0002667	ubiquitin-specific peptidase 14 (Homo sapiens)	ubiquitin-specific peptidase 14	C19.015	C19	C19	C	Cysteine	Peptidase	35.787	1.24e-77
Cestoda	H. microstoma	HmN_000627500	MER0063684	textilinin-1 ({Pseudonaja textilis}) (Pseudonaja textilis)	textilinin-1	I02.052	I02	I02	I	Inhibitor	Inhibitor	54.545	4.08e-15
Cestoda	H. microstoma	HmN_000642200	MER0002694	ubpA ({Dictyostelium discoideum}) (Dictyostelium discoideum)	ubpA	C19.104	C19	C19	C	Cysteine	Peptidase	31.27	2.37e-83
Cestoda	H. microstoma	HmN_000644400	MER0033198	cholinesterase (Homo sapiens)	cholinesterase	S09.980	S09	S09X	S	Serine	Peptidase	37.717	9.85e-87
Cestoda	H. microstoma	HmN_000645700	MER0002676	proteasome subunit beta 2 (Homo sapiens)	proteasome subunit beta 2	T01.984	T01	T01A	T	Threonine	Peptidase	55.245	6.99e-50
Cestoda	H. microstoma	HmN_000665100	MER0018608	survivin (Homo sapiens)	survivin	I32.005	I32	I32	I	Inhibitor	Inhibitor	42.857	1.32e-18
Cestoda	H. microstoma	HmN_000668200	MER0019073	boophilin inhibitor unit 1 (Boophilus microplus)	boophilin inhibitor unit 1	I02.020	I02	I02	I	Inhibitor	Inhibitor	54.717	1.73e-17
Cestoda	H. microstoma	HmN_000675100	MER0175067	lysosomal 66.3 kDa protein ({Mus musculus}-type) (Mus musculus)	lysosomal 66.3 kDa protein	C95.001	C95	C95	C	Cysteine	Peptidase	44.828	1.18e-98
Cestoda	H. microstoma	HmN_000681300	MER0000550	proteasome subunit alpha 2 (Homo sapiens)	proteasome subunit alpha 2	T01.972	T01	T01A	T	Threonine	Peptidase	69.388	5.56e-100
Cestoda	H. microstoma	HmN_000684200	MER0033235	neuroligin 4, X-linked (Homo sapiens)	neuroligin 4, X-linked	S09.988	S09	S09X	S	Serine	Peptidase	31.926	1.14e-46
Cestoda	H. microstoma	HmN_000685100	MER0003564	dipeptidyl-peptidase III (Rattus norvegicus)	dipeptidyl-peptidase III	M49.001	M49	M49	M	Metallo	Peptidase	52.703	3.31e-76
Cestoda	H. microstoma	HmN_000685900	MER0000446	lysosomal Pro-Xaa carboxypeptidase (Homo sapiens)	lysosomal Pro-Xaa carboxypeptidase	S28.001	S28	S28	S	Serine	Peptidase	39.175	1.05e-98
Cestoda	H. microstoma	HmN_000688500	MER0029052	trabid peptidase (Homo sapiens)	trabid peptidase	C64.004	C64	C64	C	Cysteine	Peptidase	39.076	6.97e-49
Cestoda	H. microstoma	HmN_000688800	MER0033186	probable imidazolonepropionase (Homo sapiens)	probable imidazolonepropionase	M38.980	M38	M38	M	Metallo	Peptidase	44.828	2.7e-93
Cestoda	H. microstoma	HmN_000691800	MER0011155	CG3108 protein ({Drosophila melanogaster}) (Drosophila melanogaster)	CG3108 protein	M14.A18	M14	M14A	M	Metallo	Peptidase	42.908	4.02e-70
Cestoda	H. microstoma	HmN_000691900	MER0001608	carboxypeptidase A2 (Homo sapiens)	carboxypeptidase A2	M14.002	M14	M14A	M	Metallo	Peptidase	38.462	7.91e-66
Cestoda	H. microstoma	HmN_000696600	MER0192051	HflK (Escherichia coli)	HflK	I87.002	I87	I87	I	Inhibitor	Inhibitor	27.746	4e-07
Cestoda	H. microstoma	HmN_000709300	MER0003544	ubiquinol-cytochrome c reductase core protein II (Homo sapiens)	ubiquinol-cytochrome c reductase core protein II	M16.974	M16	M16B	M	Metallo	Peptidase	29.444	3.75e-15
Cestoda	H. microstoma	HmN_000709900	MER0005239	NAALADASE L peptidase (Homo sapiens)	NAALADASE L peptidase	M28.011	M28	M28B	M	Metallo	Peptidase	35.172	4.3e-48
Cestoda	H. microstoma	HmN_000714700	MER0002608	ymel-1 g.p. ({Caenorhabditis elegans}) (Caenorhabditis elegans)	ymel-1 g.p.	M41.A11	M41	M41	M	Metallo	Peptidase	52.586	1.41e-74
Cestoda	H. microstoma	HmN_000717300	MER0023838	E130113E03Rik protein ({Mus musculus}) and similar (Mus musculus)	E130113E03Rik protein	I04.972	I04	I04	I	Inhibitor	Inhibitor	57.576	3.64e-06
Cestoda	H. microstoma	HmN_000721500	MER0000392	prolyl oligopeptidase (Sus scrofa)	prolyl oligopeptidase	S09.001	S09	S09A	S	Serine	Peptidase	60.563	1.84e-125
Cestoda	H. microstoma	HmN_000722400	MER0030934	para-nitrobenzyl esterase ({Bacillus subtilis}) (Bacillus subtilis)	para-nitrobenzyl esterase	S09.948	S09	S09X	S	Serine	Peptidase	33.835	2.54e-26
Cestoda	H. microstoma	HmN_000725500	MER0030134	26S proteasome non-ATPase regulatory subunit 7 (Homo sapiens)	26S proteasome non-ATPase regulatory subunit 7	M67.973	M67	M67A	M	Metallo	Peptidase	75	3.91e-62
Cestoda	H. microstoma	HmN_000727300	MER0011032	pyroglutamyl-peptidase I (chordate) (Homo sapiens)	pyroglutamyl-peptidase I	C15.010	C15	C15	C	Cysteine	Peptidase	33.679	9.16e-29
Cestoda	H. microstoma	HmN_000731900	MER0200434	highly similar to acyl-protein thioesterase 1 ({Homo sapiens}) (Homo sapiens)	highly similar to acyl-protein thioesterase 1	S09.941	S09	S09X	S	Serine	Peptidase	42.857	3.53e-23
Cestoda	H. microstoma	HmN_000744100	MER0011775	separase ({Homo sapiens}-type) (Homo sapiens)	separase	C50.002	C50	C50	C	Cysteine	Peptidase	30.952	1.67e-34
Cestoda	H. microstoma	HmN_000745100	MER0005854	cyk-3 g.p. ({Caenorhabditis elegans}) (Caenorhabditis elegans)	cyk-3 g.p.	C19.A44	C19	C19	C	Cysteine	Peptidase	25.767	1.5e-40
Cestoda	H. microstoma	HmN_000745300	MER0014629	ubiquitin-specific peptidase 46 (Homo sapiens)	ubiquitin-specific peptidase 46	C19.052	C19	C19	C	Cysteine	Peptidase	68.258	4.35e-178
Cestoda	H. microstoma	HmN_000746900.1	MER0004165	iRhom2 (Mus musculus)	iRhom2	S54.953	S54	S54	S	Serine	Peptidase	36.699	1.52e-113
Cestoda	H. microstoma	HmN_000758600	MER0192051	HflK (Escherichia coli)	HflK	I87.002	I87	I87	I	Inhibitor	Inhibitor	28.994	1.36e-08
Cestoda	H. microstoma	HmN_000759700	MER0011700	lact-9 g.p. ({Caenorhabditis elegans}) (Caenorhabditis elegans)	lact-9 g.p.	S12.A16	S12	S12	S	Serine	Peptidase	33.803	1.83e-40
Cestoda	H. microstoma	HmN_000760200	MER0005670	HMMP ({Hydra vulgaris})-like peptidase (Hydra vulgaris)	HMMP	M10.025	M10	M10A	M	Metallo	Peptidase	40.11	4.09e-35
Cestoda	H. microstoma	HmN_000769600	MER0124068	JosD2 peptidase (Homo sapiens)	JosD2 peptidase	C86.005	C86	C86	C	Cysteine	Peptidase	44.138	1.06e-31
Cestoda	H. microstoma	HmN_000771300	MER0015453	rhomboid-like protein 2 (Homo sapiens)	rhomboid-like protein 2	S54.002	S54	S54	S	Serine	Peptidase	37.647	4.53e-42
Cestoda	H. microstoma	HmN_000774800	MER0122467	OTUD3 peptidase ({Homo sapiens}) (Homo sapiens)	OTUD3 peptidase	C85.003	C85	C85A	C	Cysteine	Peptidase	31.356	1.72e-13
Cestoda	H. microstoma	HmN_000780900	MER0019717	SmCB2 peptidase ({Schistosoma}-type) (Schistosoma mansoni)	SmCB2 peptidase	C01.061	C01	C01A	C	Cysteine	Peptidase	66.406	2.51e-127
Cestoda	H. microstoma	HmN_000791900.1	MER0005496	Afg3-like protein 2 (Homo sapiens)	Afg3-like protein 2	M41.007	M41	M41	M	Metallo	Peptidase	67.181	4.29e-125
Cestoda	H. microstoma	HmN_000793800	MER0014639	ubiquitin-specific peptidase 50 (Mus musculus)	ubiquitin-specific peptidase 50	C19.058	C19	C19	C	Cysteine	Peptidase	29.779	6.59e-19
Cestoda	H. microstoma	HmN_000797400.2	MER0064622	autophagin-4 (Homo sapiens)	autophagin-4	C54.005	C54	C54	C	Cysteine	Peptidase	27.146	2e-48
Cestoda	H. microstoma	HmN_000804100	MER0191412	HflC (Escherichia coli)	HflC	I87.001	I87	I87	I	Inhibitor	Inhibitor	22.363	2.89e-08
Cestoda	H. microstoma	HmN_000814000	MER0011509	CG1882 protein ({Drosophila melanogaster}) (Drosophila melanogaster)	CG1882 protein	S33.A84	S33	S33	S	Serine	Peptidase	39.241	2.38e-76
Cestoda	H. microstoma	HmN_000816100	MER0001248	Xaa-Pro dipeptidase (eukaryote-type) (Homo sapiens)	Xaa-Pro dipeptidase	M24.007	M24	M24B	M	Metallo	Peptidase	62.451	9.46e-111
Cestoda	H. microstoma	HmN_000818200	MER0033235	neuroligin 4, X-linked (Homo sapiens)	neuroligin 4, X-linked	S09.988	S09	S09X	S	Serine	Peptidase	27.157	1.28e-37
Cestoda	H. microstoma	HmN_000825000	MER0001711	proteasome subunit beta 4 (Homo sapiens)	proteasome subunit beta 4	T01.987	T01	T01A	T	Threonine	Peptidase	44.037	4.63e-65
Cestoda	H. microstoma	HmN_000828400.2	MER0000853	caspase-3 (Homo sapiens)	caspase-3	C14.003	C14	C14A	C	Cysteine	Peptidase	42.222	5.65e-69
Cestoda	H. microstoma	HmN_000834200	MER0042914	NDRG3 protein (Homo sapiens)	NDRG3 protein	S33.987	S33	S33	S	Serine	Peptidase	31.174	3.64e-29
Cestoda	H. microstoma	HmN_000841400	MER0437468	ctps g.p. ({Brachydanio rerio}) (Brachydanio rerio)	ctps g.p.	C26.A36	C26	C26	C	Cysteine	Peptidase	40.888	7.13e-101
Cestoda	H. microstoma	HmN_000852600	MER1054226	MINDY-1 protein (Homo sapiens)	MINDY-1 protein	C115.001	C115	C115	C	Cysteine	Peptidase	49.402	1.77e-87
Cestoda	H. microstoma	HmN_000865800	MER0018568	tissue factor pathway inhibitor-1 inhibitor unit 2 (Homo sapiens)	tissue factor pathway inhibitor-1 inhibitor unit 2	I02.012	I02	I02	I	Inhibitor	Inhibitor	50	1.9e-06
Cestoda	H. microstoma	HmN_000866700	MER0054124	Mername-AA248 (Gallus gallus)	Mername-AA248	C02.026	C02	C02A	C	Cysteine	Peptidase	32.602	8.87e-40
Cestoda	H. microstoma	HmN_000872500	MER0200434	highly similar to acyl-protein thioesterase 1 ({Homo sapiens}) (Homo sapiens)	highly similar to acyl-protein thioesterase 1	S09.941	S09	S09X	S	Serine	Peptidase	40	2.18e-06
Cestoda	H. microstoma	HmN_000881100	MER0020231	HiTI serine peptidase inhibitor ({Haematobia irritans}) (Haematobia irritans)	HiTI serine peptidase inhibitor	I02.040	I02	I02	I	Inhibitor	Inhibitor	54.902	2.65e-16
Cestoda	H. microstoma	HmN_000887900	MER0024827	DG1039 g.p. ({Dictyostelium discoideum}) (Dictyostelium discoideum)	DG1039 g.p.	M67.A15	M67	M67C	M	Metallo	Peptidase	39.474	3.46e-05
Cestoda	H. microstoma	HmN_000888300	MER0003989	ubiquitinyl hydrolase-BAP1 (Homo sapiens)	ubiquitinyl hydrolase-BAP1	C12.004	C12	C12	C	Cysteine	Peptidase	35.174	1.58e-50
Cestoda	H. microstoma	HmN_000899100	MER0199598	receptor for egg jelly 3 protein ({Strongylocentrotus purpuratus}) (Strongylocentrotus purpuratus)	receptor for egg jelly 3 protein	P02.040	P02	P02B	P	Mixed	Peptidase	38.776	1.04e-07
Cestoda	H. microstoma	HmN_000907900	MER0005084	SUP-17 peptidase ({Caenorhabditis elegans}) and similar (Caenorhabditis elegans)	SUP-17 peptidase	M12.328	M12	M12B	M	Metallo	Peptidase	40.491	1.94e-61
Cestoda	H. microstoma	HmN_000916400	MER0001710	proteasome subunit beta 3 (Homo sapiens)	proteasome subunit beta 3	T01.983	T01	T01A	T	Threonine	Peptidase	53.723	6.2e-76
Cestoda	H. microstoma	HmN_000917100	MER0045809	Mername-AA229 peptidase homologue (Homo sapiens)	Mername-AA229 peptidase homologue	S33.988	S33	S33	S	Serine	Peptidase	25.521	2.47e-19
Cestoda	H. microstoma	HmN_000925700	MER0047772	chymotrypsin inhibitor ({Naja atra}) (Naja atra)	chymotrypsin inhibitor	I02.065	I02	I02	I	Inhibitor	Inhibitor	32.143	7.88e-07
Cestoda	H. microstoma	HmN_000930800.2	MER0006258	ubiquitin-specific peptidase 21 (Homo sapiens)	ubiquitin-specific peptidase 21	C19.034	C19	C19	C	Cysteine	Peptidase	26.148	9.28e-40
Cestoda	H. microstoma	HmN_000954500.2	MER0011376	CG7649 protein ({Drosophila melanogaster}) (Drosophila melanogaster)	CG7649 protein	M12.A04	M12	M12B	M	Metallo	Peptidase	29.5	1.6e-19
Cestoda	H. microstoma	HmN_000956000	MER0022871	Ac-KPI-1 I ({Ancylostoma caninum}) inhibitor unit 4 (Ancylostoma caninum)	Ac-KPI-1 I	I02.960	I02	I02	I	Inhibitor	Inhibitor	53.846	2.76e-18
Cestoda	H. microstoma	HmN_000956100	MER0022887	Ac-KPI-1 I ({Ancylostoma caninum}) inhibitor unit 10 (Ancylostoma caninum)	Ac-KPI-1 I	I02.963	I02	I02	I	Inhibitor	Inhibitor	54.902	6.88e-18
Cestoda	H. microstoma	HmN_002010000	MER0033268	follistatin-related protein 1 (Homo sapiens)	follistatin-related protein 1	I01.967	I01	I01	I	Inhibitor	Inhibitor	52.941	1.63e-08
Cestoda	H. microstoma	HmN_002011400	MER0024832	CG12717 protein ({Drosophila melanogaster}) (Drosophila melanogaster)	CG12717 protein	C48.A06	C48	C48	C	Cysteine	Peptidase	33.202	3.6e-38
Cestoda	H. microstoma	HmN_002020400	MER0099998	ataxin-3 (Homo sapiens)	ataxin-3	C86.001	C86	C86	C	Cysteine	Peptidase	45.055	7.97e-47
Cestoda	H. microstoma	HmN_002023100	MER0000376	PCSK1 peptidase (Homo sapiens)	PCSK1 peptidase	S08.072	S08	S08B	S	Serine	Peptidase	38.095	3.06e-54
Cestoda	H. microstoma	HmN_002028800	MER0226346	desumoylating isopeptidase 2 (Mus musculus)	desumoylating isopeptidase 2	C97.002	C97	C97	C	Cysteine	Peptidase	49.167	2.29e-41
Cestoda	H. microstoma	HmN_002032100	MER0017367	Mername-AA195 putative peptidase (Homo sapiens)	Mername-AA195 putative peptidase	S09.053	S09	S09C	S	Serine	Peptidase	49.351	7.16e-78
Cestoda	H. microstoma	HmN_002041400	MER0029325	OH-TCI trypsin/chymotrypsin inhibitor ({Ophiophagus hannah}) (Ophiophagus hannah)	OH-TCI trypsin/chymotrypsin inhibitor	I02.055	I02	I02	I	Inhibitor	Inhibitor	50	1.75e-13
Cestoda	H. microstoma	HmN_002044400	MER0209507	lysophospholipase II ({Homo sapiens}) (Homo sapiens)	lysophospholipase II	S09.025	S09	S09X	S	Serine	Peptidase	41.071	5.95e-21
Cestoda	H. microstoma	HmN_002061400	MER0004372	proteasome subunit alpha 7 (Homo sapiens)	proteasome subunit alpha 7	T01.974	T01	T01A	T	Threonine	Peptidase	63.303	6.11e-99
Cestoda	H. microstoma	HmN_002061700	MER0063684	textilinin-1 ({Pseudonaja textilis}) (Pseudonaja textilis)	textilinin-1	I02.052	I02	I02	I	Inhibitor	Inhibitor	50	3.49e-16
Cestoda	H. microstoma	HmN_002100300	MER0155237	hemalin ({Haemaphysalis longicornis}) (Haemaphysalis longicornis)	hemalin	I02.057	I02	I02	I	Inhibitor	Inhibitor	54	8.73e-15
Cestoda	H. microstoma	HmN_002116800	MER0013463	aminopeptidase P3 (Homo sapiens)	aminopeptidase P3	M24.026	M24	M24B	M	Metallo	Peptidase	41.379	3.35e-66
Cestoda	H. microstoma	HmN_002129400	MER0472834	kyphoscoliosis peptidase (Mus musculus)	kyphoscoliosis peptidase	C110.001	C110	C110	C	Cysteine	Peptidase	36.885	8.31e-20
Cestoda	H. microstoma	HmN_002142200	MER0004321	aminopeptidase P1 (Homo sapiens)	aminopeptidase P1	M24.009	M24	M24B	M	Metallo	Peptidase	41.053	4.87e-59
Cestoda	H. microstoma	HmN_002143400	MER0002477	glycosylphosphatidylinositol:protein transamidase (Saccharomyces cerevisiae)	glycosylphosphatidylinositol:protein transamidase	C13.005	C13	C13	C	Cysteine	Peptidase	51.131	4.22e-80
Cestoda	H. microstoma	HmN_002158600	MER0004458	site 2 peptidase (Homo sapiens)	site 2 peptidase	M50.001	M50	M50A	M	Metallo	Peptidase	36.321	2.42e-67
Cestoda	H. microstoma	HmN_002161800	MER0043126	esterase D (Homo sapiens)	esterase D	S09.990	S09	S09X	S	Serine	Peptidase	51.908	4.46e-89
Cestoda	H. microstoma	HmN_002232900	MER0004988	site-1 peptidase (Cricetulus griseus)	site-1 peptidase	S08.063	S08	S08A	S	Serine	Peptidase	52.443	5.72e-92
Cestoda	H. microstoma	HmN_002234500	MER0000549	proteasome subunit alpha 1 (Homo sapiens)	proteasome subunit alpha 1	T01.976	T01	T01A	T	Threonine	Peptidase	58.642	4.63e-72
Cestoda	H. microstoma	HmN_003000710.1	MER0017239	CG18642 ({Drosophila melanogaster}) (Drosophila melanogaster)	CG18642	S09.A68	S09	S09C	S	Serine	Peptidase	31.437	2.04e-42
Cestoda	H. microstoma	HmN_003000770	MER0022005	F37A4.5 protein ({Caenorhabditis elegans}) (Caenorhabditis elegans)	F37A4.5 protein	M67.A10	M67	M67A	M	Metallo	Peptidase	52.866	3.62e-104
Cestoda	H. microstoma	HmN_003000840	MER0142516	nardilysin unit 3 (Mus musculus)	nardilysin unit 3	M16.987	M16	M16A	M	Metallo	Peptidase	25.877	3.68e-26
Cestoda	H. microstoma	HmN_003000850	MER0001220	nardilysin (Rattus norvegicus)	nardilysin	M16.005	M16	M16A	M	Metallo	Peptidase	50	3.79e-67
Cestoda	H. microstoma	HmN_003000870	MER0001220	nardilysin (Rattus norvegicus)	nardilysin	M16.005	M16	M16A	M	Metallo	Peptidase	49.51	1.49e-61
Cestoda	H. microstoma	HmN_003003540	MER0063684	textilinin-1 ({Pseudonaja textilis}) (Pseudonaja textilis)	textilinin-1	I02.052	I02	I02	I	Inhibitor	Inhibitor	58.491	8.44e-20
Cestoda	H. microstoma	HmN_003003560	MER0015483	ubiquitin-specific peptidase 40 (Homo sapiens)	ubiquitin-specific peptidase 40	C19.069	C19	C19	C	Cysteine	Peptidase	39.085	6.54e-52
Cestoda	H. microstoma	HmN_003003750	MER0018990	serpin Emu ({Echinococcus multilocularis}) (Echinococcus multilocularis)	serpin Emu	I04.080	I04	I04	I	Inhibitor	Inhibitor	49.459	1.18e-125
Cestoda	H. microstoma	HmN_003003810	MER0018990	serpin Emu ({Echinococcus multilocularis}) (Echinococcus multilocularis)	serpin Emu	I04.080	I04	I04	I	Inhibitor	Inhibitor	49.565	2.46e-106
Cestoda	H. microstoma	HmN_003004540.4	MER0002945	calpain A (Drosophila melanogaster)	calpain A	C02.014	C02	C02A	C	Cysteine	Peptidase	58.687	1.91e-105
Cestoda	H. microstoma	HmN_003004800	MER0000554	proteasome subunit alpha 4 (Homo sapiens)	proteasome subunit alpha 4	T01.973	T01	T01A	T	Threonine	Peptidase	59.903	2.25e-95
Cestoda	H. microstoma	HmN_003004860	MER0002896	ubiquitin-specific peptidase 7 (Homo sapiens)	ubiquitin-specific peptidase 7	C19.016	C19	C19	C	Cysteine	Peptidase	63.333	2.56e-153
Cestoda	H. microstoma	HmN_003005280	MER0122119	csn5 g.p. ({Dictyostelium discoideum}) (Dictyostelium discoideum)	csn5 g.p.	M67.A13	M67	M67A	M	Metallo	Peptidase	50.667	5.4e-111
Cestoda	H. microstoma	HmN_003005310	MER0017622	SPAC823.09c g.p. ({Schizosaccharomyces pombe}) (Schizosaccharomyces pombe)	SPAC823.09c g.p.	T02.A06	T02	T02	T	Threonine	Peptidase	35.556	7.69e-31
Cestoda	H. microstoma	HmN_003005820	MER0031541	Cg30091 protein ({Drosophila melanogaster}) (Drosophila melanogaster)	Cg30091 protein	S01.B56	S01	S01A	S	Serine	Peptidase	24.528	1.58e-11
Cestoda	H. microstoma	HmN_003005830	MER0001728	methionyl aminopeptidase 2 (Homo sapiens)	methionyl aminopeptidase 2	M24.002	M24	M24A	M	Metallo	Peptidase	67.183	1.22e-160
Cestoda	H. microstoma	HmN_003005930	MER0018657	neuroserpin (Homo sapiens)	neuroserpin	I04.025	I04	I04	I	Inhibitor	Inhibitor	29.091	1.16e-43
Cestoda	H. microstoma	HmN_003005940	MER0018657	neuroserpin (Homo sapiens)	neuroserpin	I04.025	I04	I04	I	Inhibitor	Inhibitor	29.894	2.64e-43
Cestoda	H. microstoma	HmN_003006120	MER0018838	serpinb3b ({Mus musculus}) (Mus musculus)	serpinb3b	I04.042	I04	I04	I	Inhibitor	Inhibitor	26.974	4.66e-08
Cestoda	H. microstoma	HmN_003008530	MER0022887	Ac-KPI-1 I ({Ancylostoma caninum}) inhibitor unit 10 (Ancylostoma caninum)	Ac-KPI-1 I	I02.963	I02	I02	I	Inhibitor	Inhibitor	54.902	1.81e-17
Cestoda	H. microstoma	HmN_003008990	MER0000686	cathepsin B (Homo sapiens)	cathepsin B	C01.060	C01	C01A	C	Cysteine	Peptidase	58.163	5.54e-85
Cestoda	H. microstoma	HmN_003009230.1	MER0011800	At4g29210 ({Arabidopsis thaliana}) (Arabidopsis thaliana)	At4g29210	T03.A01	T03	T03	T	Threonine	Peptidase	30.435	4.76e-09
Cestoda	H. microstoma	HmN_003016010	MER0005706	ubiquitin-specific peptidase 24 (Homo sapiens)	ubiquitin-specific peptidase 24	C19.047	C19	C19	C	Cysteine	Peptidase	35.96	3e-85
Cestoda	H. microstoma	HmN_003016250	MER0020171	XIAP caspase inhibitor (Homo sapiens)	XIAP caspase inhibitor	I32.004	I32	I32	I	Inhibitor	Inhibitor	38.182	5.62e-05
Cestoda	H. microstoma	HmN_003016350	MER0020171	XIAP caspase inhibitor (Homo sapiens)	XIAP caspase inhibitor	I32.004	I32	I32	I	Inhibitor	Inhibitor	38.182	1.73e-05
Cestoda	H. microstoma	HmN_003017800	MER0030133	eukaryotic translation initiation factor 3 subunit F (Homo sapiens)	eukaryotic translation initiation factor 3 subunit F	M67.974	M67	M67X	M	Metallo	Peptidase	38.095	1.42e-23
Cestoda	H. microstoma	HmN_003018350.2	MER0036276	hypothetical ubiquitin carboxyl-terminal hydrolase USP43 (Mus musculus)	hypothetical ubiquitin carboxyl-terminal hydrolase USP43	C19.979	C19	C19	C	Cysteine	Peptidase	50	1.8e-18
Cestoda	H. microstoma	HmN_003019740	MER0028239	matriptase-3 (Mus musculus)	matriptase-3	S01.072	S01	S01A	S	Serine	Peptidase	42.857	3.25e-09
Cestoda	H. microstoma	HmN_003019770	MER1076186	K02A2.6 ({Caenorhabditis elegans}) (Caenorhabditis elegans)	K02A2.6	A28.A09	A28	A28B	A	Aspartic	Peptidase	33.721	9.64e-09
Cestoda	H. microstoma	HmN_003020090	MER1076186	K02A2.6 ({Caenorhabditis elegans}) (Caenorhabditis elegans)	K02A2.6	A28.A09	A28	A28B	A	Aspartic	Peptidase	27.778	3.36e-05
Cestoda	H. microstoma	HmN_003020150	MER1076186	K02A2.6 ({Caenorhabditis elegans}) (Caenorhabditis elegans)	K02A2.6	A28.A09	A28	A28B	A	Aspartic	Peptidase	31.481	1.91e-10
Cestoda	H. microstoma	HmN_003022850	MER0191412	HflC (Escherichia coli)	HflC	I87.001	I87	I87	I	Inhibitor	Inhibitor	23.14	3.8e-07
Cestoda	H. microstoma	HmN_003023200.3	MER0000853	caspase-3 (Homo sapiens)	caspase-3	C14.003	C14	C14A	C	Cysteine	Peptidase	44.118	2.46e-66
Cestoda	H. microstoma	HmN_003026950	MER0030137	COP9 signalosome subunit 6 (Homo sapiens)	COP9 signalosome subunit 6	M67.972	M67	M67A	M	Metallo	Peptidase	37.079	2.56e-17
Cestoda	H. microstoma	HmN_003027550	MER0191412	HflC (Escherichia coli)	HflC	I87.001	I87	I87	I	Inhibitor	Inhibitor	28.049	7.24e-06
Cestoda	H. microstoma	HmN_003028830.1	MER0017243	Y97E10AL.2 ({Caenorhabditis elegans}) (Caenorhabditis elegans)	Y97E10AL.2	S09.A78	S09	S09C	S	Serine	Peptidase	32	6.38e-54
Cestoda	H. microstoma	HmN_003034390.1	MER0005406	Rim13 peptidase (Aspergillus oryzae)	Rim13 peptidase	C02.008	C02	C02A	C	Cysteine	Peptidase	40.693	5.87e-47
Cestoda	H. microstoma	HmN_003034460	MER0001603	KPC1-type peptidase (Caenorhabditis elegans)	KPC1-type peptidase	S08.047	S08	S08B	S	Serine	Peptidase	63.066	3.15e-119
Cestoda	H. microstoma	HmN_003034870	MER0033198	cholinesterase (Homo sapiens)	cholinesterase	S09.980	S09	S09X	S	Serine	Peptidase	34.932	1.72e-73
Cestoda	H. microstoma	HmN_003036240	MER0001013	leukotriene A4 hydrolase (Homo sapiens)	leukotriene A4 hydrolase	M01.004	M01	M01	M	Metallo	Peptidase	50.206	2.56e-77
Cestoda	H. microstoma	HmN_003036250	MER0001013	leukotriene A4 hydrolase (Homo sapiens)	leukotriene A4 hydrolase	M01.004	M01	M01	M	Metallo	Peptidase	50.84	1.34e-75
Cestoda	H. microstoma	HmN_003036630	MER0045758	TsCL-1 peptidase (Taenia solium)	TsCL-1 peptidase	C01.127	C01	C01A	C	Cysteine	Peptidase	55.349	1.04e-86
Cestoda	H. microstoma	HmN_003037020	MER0002652	ubiquitin-specific peptidase 10 (Saccharomycetales) (Saccharomyces cerevisiae)	ubiquitin-specific peptidase 10	C19.088	C19	C19	C	Cysteine	Peptidase	30.625	2.08e-06
Cestoda	H. microstoma	HmN_003037100	MER0004310	AtUBP4 peptidase ({Arabidopsis thaliana}) and similar (Arabidopsis thaliana)	AtUBP4 peptidase	C19.092	C19	C19	C	Cysteine	Peptidase	22.817	1.18e-16
Cestoda	H. microstoma	HmN_003037180	MER0004310	AtUBP4 peptidase ({Arabidopsis thaliana}) and similar (Arabidopsis thaliana)	AtUBP4 peptidase	C19.092	C19	C19	C	Cysteine	Peptidase	23.276	5.83e-19
Cestoda	H. microstoma	HmN_003039210	MER0022871	Ac-KPI-1 I ({Ancylostoma caninum}) inhibitor unit 4 (Ancylostoma caninum)	Ac-KPI-1 I	I02.960	I02	I02	I	Inhibitor	Inhibitor	35.714	3.49e-06
Cestoda	H. microstoma	HmN_003039230	MER0017884	peptidase inhibitor 5 ({Anemonia sulcata}) (Anemonia sulcata)	peptidase inhibitor 5	I02.026	I02	I02	I	Inhibitor	Inhibitor	54.717	4.33e-17
Cestoda	H. microstoma	HmN_003041790	MER0018486	pregnancy-zone protein (Homo sapiens)	pregnancy-zone protein	I39.003	I39	I39	I	Inhibitor	Inhibitor	27.261	2.2e-66
Cestoda	H. microstoma	HmN_003041850	MER0005125	xolloid (Xenopus laevis)	xolloid	M12.015	M12	M12A	M	Metallo	Peptidase	64.179	4.11e-52
Cestoda	H. microstoma	HmN_003041880	MER0024096	nas-39 g.p. ({Caenorhabditis elegans}) (Caenorhabditis elegans)	nas-39 g.p.	M12.A24	M12	M12A	M	Metallo	Peptidase	63.351	3.66e-80
Cestoda	H. microstoma	HmN_003042560	MER0011493	beta5 subunit ({Drosophila melanogaster}) (Drosophila melanogaster)	beta5 subunit	T01.A06	T01	T01A	T	Threonine	Peptidase	58.416	8.07e-86
Cestoda	H. microstoma	HmN_003043540	MER0018486	pregnancy-zone protein (Homo sapiens)	pregnancy-zone protein	I39.003	I39	I39	I	Inhibitor	Inhibitor	21.954	8.89e-31
Cestoda	H. microstoma	HmN_003043930	MER0023251	antigen CD109 (Homo sapiens)	antigen CD109	I39.006	I39	I39	I	Inhibitor	Inhibitor	22.991	7.18e-52
Cestoda	H. microstoma	HmN_003044220.2	MER0472834	kyphoscoliosis peptidase (Mus musculus)	kyphoscoliosis peptidase	C110.001	C110	C110	C	Cysteine	Peptidase	32.52	6.2e-12
Cestoda	H. microstoma	HmN_003045260	MER0014640	At2g24640 ({Arabidopsis thaliana}) (Arabidopsis thaliana)	At2g24640	C19.A09	C19	C19	C	Cysteine	Peptidase	33.125	3.96e-39
Cestoda	H. microstoma	HmN_003048750	MER0006297	SPAP8A3.12c g.p. ({Schizosaccharomyces pombe}) (Schizosaccharomyces pombe)	SPAP8A3.12c g.p.	S08.A56	S08	S08A	S	Serine	Peptidase	35.764	3.94e-43
Cestoda	H. microstoma	HmN_003048790	MER0018990	serpin Emu ({Echinococcus multilocularis}) (Echinococcus multilocularis)	serpin Emu	I04.080	I04	I04	I	Inhibitor	Inhibitor	41.842	6.91e-86
Cestoda	H. microstoma	HmN_003049170	MER0004923	dipeptidyl-peptidase 9 (Homo sapiens)	dipeptidyl-peptidase 9	S09.019	S09	S09B	S	Serine	Peptidase	43.254	3.3e-60
Cestoda	H. microstoma	HmN_003049230	MER0002746	cytosol alanyl aminopeptidase (Homo sapiens)	cytosol alanyl aminopeptidase	M01.010	M01	M01	M	Metallo	Peptidase	61.803	3.14e-100
Cestoda	H. microstoma	HmN_003049260	MER0033179	cytosolic carboxypeptidase 1 (Homo sapiens)	cytosolic carboxypeptidase 1	M14.028	M14	M14B	M	Metallo	Peptidase	48.421	1.06e-56
Cestoda	H. microstoma	HmN_003049380	MER0002746	cytosol alanyl aminopeptidase (Homo sapiens)	cytosol alanyl aminopeptidase	M01.010	M01	M01	M	Metallo	Peptidase	58.12	2.58e-99
Cestoda	H. microstoma	HmN_003049410	MER0059846	YheT protein ({Escherichi coli}) (Escherichia coli)	YheT protein	S33.A46	S33	S33	S	Serine	Peptidase	25.994	2.73e-28
Cestoda	H. microstoma	HmN_003049730	MER0034711	cytosolic carboxypeptidase 2 (Mus musculus)	cytosolic carboxypeptidase 2	M14.029	M14	M14B	M	Metallo	Peptidase	47.857	4.75e-38
Cestoda	H. microstoma	HmN_003050400	MER0002945	calpain A (Drosophila melanogaster)	calpain A	C02.014	C02	C02A	C	Cysteine	Peptidase	54.044	1.24e-99
Cestoda	H. microstoma	HmN_003050450	MER0011014	Ulp1 peptidase ({Drosophila}-type) (Drosophila melanogaster)	Ulp1 peptidase	C48.024	C48	C48	C	Cysteine	Peptidase	44.172	3.4e-45
Cestoda	T. asiatica	TASs00001g00046m00001	MER0001629	gamma-glutamyltransferase 1 (mammalian-type) (Homo sapiens)	gamma-glutamyltransferase 1	T03.006	T03	T03	T	Threonine	Peptidase	36.462	5.84e-106
Cestoda	T. asiatica	TASs00001g00110m00001	MER0005813	T06A4.1 g.p. ({Caenorhabditis elegans}) (Caenorhabditis elegans)	T06A4.1 g.p.	M14.A22	M14	M14A	M	Metallo	Peptidase	40.256	1.98e-66
Cestoda	T. asiatica	TASs00001g00162m00001	MER0001728	methionyl aminopeptidase 2 (Homo sapiens)	methionyl aminopeptidase 2	M24.002	M24	M24A	M	Metallo	Peptidase	73.438	0
Cestoda	T. asiatica	TASs00001g00163m00001	MER0031541	Cg30091 protein ({Drosophila melanogaster}) (Drosophila melanogaster)	Cg30091 protein	S01.B56	S01	S01A	S	Serine	Peptidase	23.718	2.02e-06
Cestoda	T. asiatica	TASs00001g00185m00001	MER0002485	serpin I2 (Homo sapiens)	serpin I2	I04.026	I04	I04	I	Inhibitor	Inhibitor	27.838	2.17e-37
Cestoda	T. asiatica	TASs00001g00186m00001	MER0018837	serpinb3c ({Mus musculus}) (Mus musculus)	serpinb3c	I04.960	I04	I04	I	Inhibitor	Inhibitor	26.57	1.28e-20
Cestoda	T. asiatica	TASs00001g00198m00001	MER0044627	nicalin (Homo sapiens)	nicalin	M28.978	M28	M28X	M	Metallo	Peptidase	40.887	3.01e-37
Cestoda	T. asiatica	TASs00001g00202m00001	MER0116559	YOD1 peptidase (Homo sapiens)	YOD1 peptidase	C85.007	C85	C85B	C	Cysteine	Peptidase	51.2	1e-34
Cestoda	T. asiatica	TASs00001g00221m00001	MER0057496	skin SASPase (Mus musculus)	skin SASPase	A28.004	A28	A28B	A	Aspartic	Peptidase	31.25	1.24e-10
Cestoda	T. asiatica	TASs00001g00245m00001	MER0122119	csn5 g.p. ({Dictyostelium discoideum}) (Dictyostelium discoideum)	csn5 g.p.	M67.A13	M67	M67A	M	Metallo	Peptidase	59	2.14e-141
Cestoda	T. asiatica	TASs00001g00256m00001	MER0011376	CG7649 protein ({Drosophila melanogaster}) (Drosophila melanogaster)	CG7649 protein	M12.A04	M12	M12B	M	Metallo	Peptidase	31.156	1.15e-20
Cestoda	T. asiatica	TASs00001g00278m00001	MER0472834	kyphoscoliosis peptidase (Mus musculus)	kyphoscoliosis peptidase	C110.001	C110	C110	C	Cysteine	Peptidase	30.827	1.51e-12
Cestoda	T. asiatica	TASs00001g00290m00001	MER0005427	ubiquitin-specific peptidase 15 (Homo sapiens)	ubiquitin-specific peptidase 15	C19.022	C19	C19	C	Cysteine	Peptidase	37.893	1.02e-95
Cestoda	T. asiatica	TASs00001g00299m00001	MER0024969	Crescent protein ({Xenopus} sp.) (Xenopus laevis)	Crescent protein	I93.002	I93	I93	I	Inhibitor	Inhibitor	51.261	7.31e-38
Cestoda	T. asiatica	TASs00001g00305m00001	MER0014492	leishmanolysin-2 (Homo sapiens)	leishmanolysin-2	M08.003	M08	M08	M	Metallo	Peptidase	36.338	3.33e-60
Cestoda	T. asiatica	TASs00001g00349m00001	MER0033235	neuroligin 4, X-linked (Homo sapiens)	neuroligin 4, X-linked	S09.988	S09	S09X	S	Serine	Peptidase	27.604	3.05e-37
Cestoda	T. asiatica	TASs00001g00375m00001	MER0002608	ymel-1 g.p. ({Caenorhabditis elegans}) (Caenorhabditis elegans)	ymel-1 g.p.	M41.A11	M41	M41	M	Metallo	Peptidase	53.333	3.9e-77
Cestoda	T. asiatica	TASs00001g00386m00001	MER0437468	ctps g.p. ({Brachydanio rerio}) (Brachydanio rerio)	ctps g.p.	C26.A36	C26	C26	C	Cysteine	Peptidase	42.417	7.42e-105
Cestoda	T. asiatica	TASs00001g00395m00001	MER0018172	ovocystatin (Gallus gallus)	ovocystatin	I25.011	I25	I25B	I	Inhibitor	Inhibitor	38.095	7.76e-07
Cestoda	T. asiatica	TASs00001g00433m00001	MER0079520	leucine aminopeptidase ({Fasciola}-type) (Fasciola hepatica)	leucine aminopeptidase	M17.011	M17	M17	M	Metallo	Peptidase	59.615	0
Cestoda	T. asiatica	TASs00002g00438m00001	MER0060310	UfSP2 peptidase (Mus musculus)	UfSP2 peptidase	C78.002	C78	C78A	C	Cysteine	Peptidase	35.025	7.86e-35
Cestoda	T. asiatica	TASs00002g00475m00001	MER0028180	C6.1A-like putative peptidase (Rattus norvegicus)	C6.1A-like putative peptidase	M67.007	M67	M67A	M	Metallo	Peptidase	34.839	9.03e-28
Cestoda	T. asiatica	TASs00002g00477m00001	MER0022005	F37A4.5 protein ({Caenorhabditis elegans}) (Caenorhabditis elegans)	F37A4.5 protein	M67.A10	M67	M67A	M	Metallo	Peptidase	26.582	7.52e-06
Cestoda	T. asiatica	TASs00002g00521m00001	MER0000686	cathepsin B (Homo sapiens)	cathepsin B	C01.060	C01	C01A	C	Cysteine	Peptidase	65.476	2.23e-122
Cestoda	T. asiatica	TASs00002g00576m00001	MER0033212	hypothetical protein flj40219 (Homo sapiens)	hypothetical protein flj40219	S09.958	S09	S09X	S	Serine	Peptidase	45.714	2.16e-10
Cestoda	T. asiatica	TASs00002g00595m00001	MER0064643	proliferation-associated protein 2G4 (Rattus norvegicus)	proliferation-associated protein 2G4	M24.978	M24	M24X	M	Metallo	Peptidase	43.875	6.92e-97
Cestoda	T. asiatica	TASs00002g00598m00001	MER0005227	Psn peptidase ({Drosophila}-type) (Drosophila melanogaster)	Psn peptidase	A22.014	A22	A22A	A	Aspartic	Peptidase	42.004	2.9e-113
Cestoda	T. asiatica	TASs00002g00712m00001	MER0002345	C02G6.1 g.p. ({Caenorhabditis elegans}) (Caenorhabditis elegans)	C02G6.1 g.p.	M16.A08	M16	M16A	M	Metallo	Peptidase	53.365	4.88e-71
Cestoda	T. asiatica	TASs00002g00715m00001	MER0472834	kyphoscoliosis peptidase (Mus musculus)	kyphoscoliosis peptidase	C110.001	C110	C110	C	Cysteine	Peptidase	38.525	4.55e-20
Cestoda	T. asiatica	TASs00002g00719m00001	MER0191412	HflC (Escherichia coli)	HflC	I87.001	I87	I87	I	Inhibitor	Inhibitor	22.594	5.39e-10
Cestoda	T. asiatica	TASs00002g00743m00001	MER0011800	At4g29210 ({Arabidopsis thaliana}) (Arabidopsis thaliana)	At4g29210	T03.A01	T03	T03	T	Threonine	Peptidase	28.118	7.93e-33
Cestoda	T. asiatica	TASs00002g00744m00001	MER0011800	At4g29210 ({Arabidopsis thaliana}) (Arabidopsis thaliana)	At4g29210	T03.A01	T03	T03	T	Threonine	Peptidase	28.118	4.42e-32
Cestoda	T. asiatica	TASs00003g00755m00001	MER0022871	Ac-KPI-1 I ({Ancylostoma caninum}) inhibitor unit 4 (Ancylostoma caninum)	Ac-KPI-1 I	I02.960	I02	I02	I	Inhibitor	Inhibitor	55.357	8.08e-17
Cestoda	T. asiatica	TASs00003g00758m00001	MER0100371	DDB_G0291187 protein ({Dictyostelium discoideum}) (Dictyostelium discoideum)	DDB_G0291187 protein	C83.A02	C83	C83	C	Cysteine	Peptidase	44.393	2.76e-68
Cestoda	T. asiatica	TASs00003g00777m00001	MER0000770	calpain-1 (Homo sapiens)	calpain-1	C02.001	C02	C02A	C	Cysteine	Peptidase	40.833	1.74e-53
Cestoda	T. asiatica	TASs00003g00778m00001	MER0015095	glutaminyl cyclase (Homo sapiens)	glutaminyl cyclase	M28.974	M28	M28X	M	Metallo	Peptidase	40.824	1.71e-65
Cestoda	T. asiatica	TASs00003g00783m00001	MER0000551	proteasome subunit beta 1 (Homo sapiens)	proteasome subunit beta 1	T01.986	T01	T01A	T	Threonine	Peptidase	48.718	2.55e-62
Cestoda	T. asiatica	TASs00003g00867m00001	MER0002211	peptidase Clp (type 3) (Homo sapiens)	peptidase Clp	S14.003	S14	S14	S	Serine	Peptidase	64	3.14e-98
Cestoda	T. asiatica	TASs00003g00970m00001	MER0000552	proteasome subunit beta1i (Homo sapiens)	proteasome subunit beta1i	T01.013	T01	T01A	T	Threonine	Peptidase	51.269	1.35e-72
Cestoda	T. asiatica	TASs00003g01013m00001	MER0063684	textilinin-1 ({Pseudonaja textilis}) (Pseudonaja textilis)	textilinin-1	I02.052	I02	I02	I	Inhibitor	Inhibitor	52.542	2.53e-14
Cestoda	T. asiatica	TASs00003g01054m00001	MER0175067	lysosomal 66.3 kDa protein ({Mus musculus}-type) (Mus musculus)	lysosomal 66.3 kDa protein	C95.001	C95	C95	C	Cysteine	Peptidase	44.638	1.04e-99
Cestoda	T. asiatica	TASs00004g01110m00001	MER0029965	Fxna peptidase (Homo sapiens)	Fxna peptidase	M28.018	M28	M28X	M	Metallo	Peptidase	52.857	3.04e-71
Cestoda	T. asiatica	TASs00004g01133m00001	MER0003094	ADAM17 peptidase (Homo sapiens)	ADAM17 peptidase	M12.217	M12	M12B	M	Metallo	Peptidase	44.118	1.59e-20
Cestoda	T. asiatica	TASs00004g01161m00001	MER0192109	furin A ({Brachydanio rerio}) (Brachydanio rerio)	furin A	S08.152	S08	S08B	S	Serine	Peptidase	46.389	2.12e-99
Cestoda	T. asiatica	TASs00004g01172m00001	MER0242447	DDB_G0288187 ({Dictyostelium discoideum}) (Dictyostelium discoideum)	DDB_G0288187	A28.A04	A28	A28A	A	Aspartic	Peptidase	50.758	1.82e-47
Cestoda	T. asiatica	TASs00004g01189m00001	MER1054226	MINDY-1 protein (Homo sapiens)	MINDY-1 protein	C115.001	C115	C115	C	Cysteine	Peptidase	43.052	2.52e-96
Cestoda	T. asiatica	TASs00004g01263m00001	MER0005239	NAALADASE L peptidase (Homo sapiens)	NAALADASE L peptidase	M28.011	M28	M28B	M	Metallo	Peptidase	34.576	1.88e-45
Cestoda	T. asiatica	TASs00004g01283m00001	MER0002945	calpain A (Drosophila melanogaster)	calpain A	C02.014	C02	C02A	C	Cysteine	Peptidase	60.078	1.75e-110
Cestoda	T. asiatica	TASs00005g01333m00001	MER0016218	secretogranin V (Homo sapiens)	secretogranin V	I21.001	I21	I21	I	Inhibitor	Inhibitor	34.343	5.57e-07
Cestoda	T. asiatica	TASs00005g01350m00001	MER0021886	Mername-AA168 protein (Homo sapiens)	Mername-AA168 protein	M67.971	M67	M67X	M	Metallo	Peptidase	46.528	1.56e-39
Cestoda	T. asiatica	TASs00005g01379m00001	MER0003543	ubiquinol-cytochrome c reductase core protein I (Homo sapiens)	ubiquinol-cytochrome c reductase core protein I	M16.973	M16	M16B	M	Metallo	Peptidase	57.589	6.16e-93
Cestoda	T. asiatica	TASs00005g01387m00001	MER0000855	caspase-2 (Mus musculus)	caspase-2	C14.006	C14	C14A	C	Cysteine	Peptidase	35.547	1.52e-47
Cestoda	T. asiatica	TASs00005g01477m00001	MER0030047	PARL peptidase (Homo sapiens)	PARL peptidase	S54.009	S54	S54	S	Serine	Peptidase	43.662	1.65e-28
Cestoda	T. asiatica	TASs00005g01490m00001	MER0028239	matriptase-3 (Mus musculus)	matriptase-3	S01.072	S01	S01A	S	Serine	Peptidase	40.984	3.63e-06
Cestoda	T. asiatica	TASs00005g01502m00001	MER0319695	Sizzled protein ({Xenopus laevis}) (Xenopus laevis)	Sizzled protein	I93.001	I93	I93	I	Inhibitor	Inhibitor	33.333	2.72e-18
Cestoda	T. asiatica	TASs00005g01504m00001	MER0043126	esterase D (Homo sapiens)	esterase D	S09.990	S09	S09X	S	Serine	Peptidase	51.948	2.42e-81
Cestoda	T. asiatica	TASs00005g01559m00001	MER0037840	protein bat5 (Homo sapiens)	protein bat5	S09.065	S09	S09X	S	Serine	Peptidase	37.417	1.6e-69
Cestoda	T. asiatica	TASs00006g01632m00001	MER0002676	proteasome subunit beta 2 (Homo sapiens)	proteasome subunit beta 2	T01.984	T01	T01A	T	Threonine	Peptidase	60.14	1.1e-55
Cestoda	T. asiatica	TASs00006g01664m00001	MER0136439	SmCL3 peptidase ({Schistosoma}-type) (Schistosoma mansoni)	SmCL3 peptidase	C01.152	C01	C01A	C	Cysteine	Peptidase	59.009	7.78e-94
Cestoda	T. asiatica	TASs00006g01675m00001	MER0057496	skin SASPase (Mus musculus)	skin SASPase	A28.004	A28	A28B	A	Aspartic	Peptidase	27.473	9.21e-05
Cestoda	T. asiatica	TASs00006g01717m00001	MER0191412	HflC (Escherichia coli)	HflC	I87.001	I87	I87	I	Inhibitor	Inhibitor	23.14	4.66e-07
Cestoda	T. asiatica	TASs00006g01726m00001	MER0004458	site 2 peptidase (Homo sapiens)	site 2 peptidase	M50.001	M50	M50A	M	Metallo	Peptidase	31.408	2.09e-68
Cestoda	T. asiatica	TASs00007g01772m00001	MER0005542	BcDNA.LD24440 ({Drosophila melanogaster}) (Drosophila melanogaster)	BcDNA.LD24440	C12.A05	C12	C12	C	Cysteine	Peptidase	48.43	6.03e-70
Cestoda	T. asiatica	TASs00007g01825m00001	MER0010992	DJ-1 putative peptidase (Rattus norvegicus)	DJ-1 putative peptidase	C56.002	C56	C56	C	Cysteine	Peptidase	44.828	2.87e-24
Cestoda	T. asiatica	TASs00007g01862m00001	MER0045758	TsCL-1 peptidase (Taenia solium)	TsCL-1 peptidase	C01.127	C01	C01A	C	Cysteine	Peptidase	98.611	3.1e-162
Cestoda	T. asiatica	TASs00007g01894m00001	MER0026494	carnosine dipeptidase II (Mus musculus)	carnosine dipeptidase II	M20.005	M20	M20F	M	Metallo	Peptidase	39.331	6.12e-130
Cestoda	T. asiatica	TASs00007g01931m00001	MER0024969	Crescent protein ({Xenopus} sp.) (Xenopus laevis)	Crescent protein	I93.002	I93	I93	I	Inhibitor	Inhibitor	38.462	6.28e-23
Cestoda	T. asiatica	TASs00008g01984m00001	MER0030149	dihydropyrimidinase related protein-4 (Homo sapiens)	dihydropyrimidinase related protein-4	M38.977	M38	M38	M	Metallo	Peptidase	24.631	3.2e-21
Cestoda	T. asiatica	TASs00008g02004m00001	MER0024969	Crescent protein ({Xenopus} sp.) (Xenopus laevis)	Crescent protein	I93.002	I93	I93	I	Inhibitor	Inhibitor	40	1.18e-18
Cestoda	T. asiatica	TASs00008g02009m00001	MER0002646	farnesylated-protein converting enzyme 1 (Homo sapiens)	farnesylated-protein converting enzyme 1	M48.003	M48	M48A	M	Metallo	Peptidase	52.941	7.31e-73
Cestoda	T. asiatica	TASs00008g02046m00001	MER0003564	dipeptidyl-peptidase III (Rattus norvegicus)	dipeptidyl-peptidase III	M49.001	M49	M49	M	Metallo	Peptidase	52.466	2.29e-72
Cestoda	T. asiatica	TASs00008g02055m00001	MER0000446	lysosomal Pro-Xaa carboxypeptidase (Homo sapiens)	lysosomal Pro-Xaa carboxypeptidase	S28.001	S28	S28	S	Serine	Peptidase	41.913	1.08e-118
Cestoda	T. asiatica	TASs00008g02063m00001	MER0000836	ubiquitinyl hydrolase-L3 (Homo sapiens)	ubiquitinyl hydrolase-L3	C12.003	C12	C12	C	Cysteine	Peptidase	44.156	5.63e-44
Cestoda	T. asiatica	TASs00008g02077m00001	MER0079520	leucine aminopeptidase ({Fasciola}-type) (Fasciola hepatica)	leucine aminopeptidase	M17.011	M17	M17	M	Metallo	Peptidase	61.584	0
Cestoda	T. asiatica	TASs00008g02102m00001	MER0013463	aminopeptidase P3 (Homo sapiens)	aminopeptidase P3	M24.026	M24	M24B	M	Metallo	Peptidase	44.033	1.48e-65
Cestoda	T. asiatica	TASs00009g02146m00001	MER0006087	TOP1 peptidase ({Arabidopsis thaliana}) (Arabidopsis thaliana)	TOP1 peptidase	M03.A01	M03	M03A	M	Metallo	Peptidase	35.87	1.66e-09
Cestoda	T. asiatica	TASs00009g02152m00001	MER0200434	highly similar to acyl-protein thioesterase 1 ({Homo sapiens}) (Homo sapiens)	highly similar to acyl-protein thioesterase 1	S09.941	S09	S09X	S	Serine	Peptidase	44.444	1.33e-26
Cestoda	T. asiatica	TASs00009g02166m00001	MER0000853	caspase-3 (Homo sapiens)	caspase-3	C14.003	C14	C14A	C	Cysteine	Peptidase	42.373	1.04e-64
Cestoda	T. asiatica	TASs00009g02210m00001	MER0013562	CG4428 protein ({Drosophila melanogaster}) (Drosophila melanogaster)	CG4428 protein	C54.A04	C54	C54	C	Cysteine	Peptidase	50.617	5.47e-52
Cestoda	T. asiatica	TASs00009g02231m00001	MER0006058	dipeptidyl-peptidase II (Rattus norvegicus)	dipeptidyl-peptidase II	S28.002	S28	S28	S	Serine	Peptidase	37.5	1.03e-55
Cestoda	T. asiatica	TASs00009g02276m00001	MER0192051	HflK (Escherichia coli)	HflK	I87.002	I87	I87	I	Inhibitor	Inhibitor	28.235	1.85e-08
Cestoda	T. asiatica	TASs00010g02325m00001	MER0044889	LD42771 protein ({Drosophila melanogaster}) (Drosophila melanogaster)	LD42771 protein	C26.A21	C26	C26	C	Cysteine	Peptidase	49.107	5.04e-64
Cestoda	T. asiatica	TASs00010g02340m00001	MER0012170	Desert hedgehog protein (Homo sapiens)	Desert hedgehog protein	C46.004	C46	C46	C	Cysteine	Peptidase	29.126	2.79e-16
Cestoda	T. asiatica	TASs00010g02352m00001	MER0001105	choriolysin H (Oryzias latipes)	choriolysin H	M12.007	M12	M12A	M	Metallo	Peptidase	39.333	7.87e-29
Cestoda	T. asiatica	TASs00010g02372m00001	MER0018990	serpin Emu ({Echinococcus multilocularis}) (Echinococcus multilocularis)	serpin Emu	I04.080	I04	I04	I	Inhibitor	Inhibitor	77.528	0
Cestoda	T. asiatica	TASs00010g02448m00001	MER0047611	Mername-AA242 peptidase homologue ({Mus musculus}) (Mus musculus)	Mername-AA242 peptidase homologue	T01.995	T01	T01A	T	Threonine	Peptidase	57.233	2.38e-54
Cestoda	T. asiatica	TASs00010g02449m00001	MER0015483	ubiquitin-specific peptidase 40 (Homo sapiens)	ubiquitin-specific peptidase 40	C19.069	C19	C19	C	Cysteine	Peptidase	40.569	3.46e-56
Cestoda	T. asiatica	TASs00010g02454m00001	MER0017884	peptidase inhibitor 5 ({Anemonia sulcata}) (Anemonia sulcata)	peptidase inhibitor 5	I02.026	I02	I02	I	Inhibitor	Inhibitor	58.333	2.35e-19
Cestoda	T. asiatica	TASs00010g02469m00001	MER0004165	iRhom2 (Mus musculus)	iRhom2	S54.953	S54	S54	S	Serine	Peptidase	40.618	9.1e-110
Cestoda	T. asiatica	TASs00010g02479m00001	MER0017239	CG18642 ({Drosophila melanogaster}) (Drosophila melanogaster)	CG18642	S09.A68	S09	S09C	S	Serine	Peptidase	30.267	4.5e-42
Cestoda	T. asiatica	TASs00010g02492m00001	MER0001056	endothelin-converting enzyme 1 (Bos taurus)	endothelin-converting enzyme 1	M13.002	M13	M13	M	Metallo	Peptidase	35.977	4.38e-146
Cestoda	T. asiatica	TASs00011g02536m00001	MER0004321	aminopeptidase P1 (Homo sapiens)	aminopeptidase P1	M24.009	M24	M24B	M	Metallo	Peptidase	41.197	4.15e-59
Cestoda	T. asiatica	TASs00011g02541m00001	MER0000554	proteasome subunit alpha 4 (Homo sapiens)	proteasome subunit alpha 4	T01.973	T01	T01A	T	Threonine	Peptidase	61.353	2.94e-97
Cestoda	T. asiatica	TASs00011g02578m00001	MER0002477	glycosylphosphatidylinositol:protein transamidase (Saccharomyces cerevisiae)	glycosylphosphatidylinositol:protein transamidase	C13.005	C13	C13	C	Cysteine	Peptidase	52.536	7.44e-106
Cestoda	T. asiatica	TASs00011g02616m00001	MER0002896	ubiquitin-specific peptidase 7 (Homo sapiens)	ubiquitin-specific peptidase 7	C19.016	C19	C19	C	Cysteine	Peptidase	63.158	1.17e-153
Cestoda	T. asiatica	TASs00011g02634m00001	MER0000557	proteasome subunit alpha 6 (Homo sapiens)	proteasome subunit alpha 6	T01.971	T01	T01A	T	Threonine	Peptidase	65.517	8.23e-56
Cestoda	T. asiatica	TASs00011g02646m00001	MER0037853	protein phosphatase methylesterase 1 (Homo sapiens)	protein phosphatase methylesterase 1	S33.984	S33	S33	S	Serine	Peptidase	50	9.27e-60
Cestoda	T. asiatica	TASs00012g02685m00001	MER0031610	Williams-Beuren syndrome critical region protein 21 epoxide hydrolase (Homo sapiens)	Williams-Beuren syndrome critical region protein 21 epoxide hydrolase	S33.976	S33	S33	S	Serine	Peptidase	36.364	1.08e-54
Cestoda	T. asiatica	TASs00012g02728m00001	MER0011775	separase ({Homo sapiens}-type) (Homo sapiens)	separase	C50.002	C50	C50	C	Cysteine	Peptidase	31.489	1.58e-33
Cestoda	T. asiatica	TASs00012g02744m00001	MER0124068	JosD2 peptidase (Homo sapiens)	JosD2 peptidase	C86.005	C86	C86	C	Cysteine	Peptidase	44.828	1.58e-30
Cestoda	T. asiatica	TASs00012g02778m00001	MER0005877	ubiquitin-specific peptidase 9X (Homo sapiens)	ubiquitin-specific peptidase 9X	C19.017	C19	C19	C	Cysteine	Peptidase	44.526	5.02e-98
Cestoda	T. asiatica	TASs00012g02788m00001	MER0005706	ubiquitin-specific peptidase 24 (Homo sapiens)	ubiquitin-specific peptidase 24	C19.047	C19	C19	C	Cysteine	Peptidase	36.439	9.34e-86
Cestoda	T. asiatica	TASs00013g02913m00001	MER0001012	aminopeptidase A (Homo sapiens)	aminopeptidase A	M01.003	M01	M01	M	Metallo	Peptidase	49.074	9.44e-74
Cestoda	T. asiatica	TASs00013g02924m00001	MER0001710	proteasome subunit beta 3 (Homo sapiens)	proteasome subunit beta 3	T01.983	T01	T01A	T	Threonine	Peptidase	56.383	3.66e-82
Cestoda	T. asiatica	TASs00013g02930m00001	MER0045809	Mername-AA229 peptidase homologue (Homo sapiens)	Mername-AA229 peptidase homologue	S33.988	S33	S33	S	Serine	Peptidase	26.809	6.12e-25
Cestoda	T. asiatica	TASs00013g02945m00001	MER0000853	caspase-3 (Homo sapiens)	caspase-3	C14.003	C14	C14A	C	Cysteine	Peptidase	39.306	9.38e-38
Cestoda	T. asiatica	TASs00014g02960m00001	MER0001156	mitochondrial intermediate peptidase (Saccharomyces cerevisiae)	mitochondrial intermediate peptidase	M03.006	M03	M03A	M	Metallo	Peptidase	27.919	3.63e-77
Cestoda	T. asiatica	TASs00015g03073m00001	MER0021993	rpn-11 g.p. ({Caenorhabditis elegans}) (Caenorhabditis elegans)	rpn-11 g.p.	M67.A11	M67	M67A	M	Metallo	Peptidase	90.385	1.95e-28
Cestoda	T. asiatica	TASs00016g03164m00001	MER0021913	collagen alpha 3(VI) chain (Homo sapiens)	collagen alpha 3(VI) chain	I02.968	I02	I02	I	Inhibitor	Inhibitor	49.02	6.88e-14
Cestoda	T. asiatica	TASs00016g03170m00001	MER0021913	collagen alpha 3(VI) chain (Homo sapiens)	collagen alpha 3(VI) chain	I02.968	I02	I02	I	Inhibitor	Inhibitor	47.059	8.96e-15
Cestoda	T. asiatica	TASs00017g03216m00001	MER0015270	cym1 g.p. ({Schizosaccharomyces pombe}) (Schizosaccharomyces pombe)	cym1 g.p.	M16.A19	M16	M16C	M	Metallo	Peptidase	42.495	7.64e-119
Cestoda	T. asiatica	TASs00018g03342m00001	MER0033186	probable imidazolonepropionase (Homo sapiens)	probable imidazolonepropionase	M38.980	M38	M38	M	Metallo	Peptidase	44.828	1.25e-96
Cestoda	T. asiatica	TASs00018g03346m00001	MER0012080	Xesp-2 g.p. ({Xenopus laevis}) (Xenopus laevis)	Xesp-2 g.p.	S01.049	S01	S01A	S	Serine	Peptidase	29.537	6.96e-31
Cestoda	T. asiatica	TASs00018g03350m00001	MER0035024	Lp02257p/Cg9850-pa ({Drosophila melanogaster}) (Drosophila melanogaster)	Lp02257p/Cg9850-pa	M12.A51	M12	M12B	M	Metallo	Peptidase	33.333	3.3e-13
Cestoda	T. asiatica	TASs00018g03383m00001	MER0011513	CG11110 protein ({Drosophila melanogaster}) (Drosophila melanogaster)	CG11110 protein	S26.A09	S26	S26A	S	Serine	Peptidase	30.216	1.48e-13
Cestoda	T. asiatica	TASs00019g03443m00001	MER0013775	CG8494 protein ({Drosophila melanogaster}) (Drosophila melanogaster)	CG8494 protein	C19.A26	C19	C19	C	Cysteine	Peptidase	29.079	2.02e-51
Cestoda	T. asiatica	TASs00019g03454m00001	MER0033291	melanotransferrin domain 1 (Homo sapiens)	melanotransferrin domain 1	S60.973	S60	S60	S	Serine	Peptidase	31.594	2.47e-54
Cestoda	T. asiatica	TASs00020g03468m00001	MER0057496	skin SASPase (Mus musculus)	skin SASPase	A28.004	A28	A28B	A	Aspartic	Peptidase	29.73	4.23e-08
Cestoda	T. asiatica	TASs00020g03517m00001	MER0000549	proteasome subunit alpha 1 (Homo sapiens)	proteasome subunit alpha 1	T01.976	T01	T01A	T	Threonine	Peptidase	59.259	1.81e-70
Cestoda	T. asiatica	TASs00021g03544m00001	MER0015112	dihydropyrimidinase (Mus musculus)	dihydropyrimidinase	M38.973	M38	M38	M	Metallo	Peptidase	60.539	2.42e-175
Cestoda	T. asiatica	TASs00021g03545m00001	MER0030151	dihydropyrimidinase related protein-3 (Homo sapiens)	dihydropyrimidinase related protein-3	M38.976	M38	M38	M	Metallo	Peptidase	33.99	1.28e-71
Cestoda	T. asiatica	TASs00021g03558m00001	MER0192051	HflK (Escherichia coli)	HflK	I87.002	I87	I87	I	Inhibitor	Inhibitor	25.455	1.64e-14
Cestoda	T. asiatica	TASs00021g03587m00001	MER0045809	Mername-AA229 peptidase homologue (Homo sapiens)	Mername-AA229 peptidase homologue	S33.988	S33	S33	S	Serine	Peptidase	32.099	2.42e-30
Cestoda	T. asiatica	TASs00023g03698m00001	MER0001342	methionyl aminopeptidase 1 (eukaryote) (Homo sapiens)	methionyl aminopeptidase 1	M24.017	M24	M24A	M	Metallo	Peptidase	63.636	1.85e-13
Cestoda	T. asiatica	TASs00023g03699m00001	MER0001342	methionyl aminopeptidase 1 (eukaryote) (Homo sapiens)	methionyl aminopeptidase 1	M24.017	M24	M24A	M	Metallo	Peptidase	64.73	3.73e-115
Cestoda	T. asiatica	TASs00023g03707m00001	MER0005926	transmembrane peptidase, serine 3 (Homo sapiens)	transmembrane peptidase, serine 3	S01.079	S01	S01A	S	Serine	Peptidase	43.043	1.31e-46
Cestoda	T. asiatica	TASs00023g03732m00001	MER0057496	skin SASPase (Mus musculus)	skin SASPase	A28.004	A28	A28B	A	Aspartic	Peptidase	32.184	1.14e-06
Cestoda	T. asiatica	TASs00023g03733m00001	MER0171760	ppgn-1 g.p. ({Caenorhabditis elegans}) (Caenorhabditis elegans)	ppgn-1 g.p.	M41.A12	M41	M41	M	Metallo	Peptidase	37.956	7.27e-50
Cestoda	T. asiatica	TASs00023g03747m00001	MER0014273	Mername-AA001 peptidase (Mus musculus)	Mername-AA001 peptidase	C19.050	C19	C19	C	Cysteine	Peptidase	36.652	1.54e-32
Cestoda	T. asiatica	TASs00023g03755m00001	MER0017868	tissue factor pathway inhibitor-1 inhibitor unit 1 (Homo sapiens)	tissue factor pathway inhibitor-1 inhibitor unit 1	I02.011	I02	I02	I	Inhibitor	Inhibitor	46.512	6.04e-10
Cestoda	T. asiatica	TASs00024g03783m00001	MER0001013	leukotriene A4 hydrolase (Homo sapiens)	leukotriene A4 hydrolase	M01.004	M01	M01	M	Metallo	Peptidase	51.452	1.66e-80
Cestoda	T. asiatica	TASs00024g03793m00001	MER0000911	cathepsin D (Homo sapiens)	cathepsin D	A01.009	A01	A01A	A	Aspartic	Peptidase	53.801	2.98e-129
Cestoda	T. asiatica	TASs00024g03816m00001	MER0000644	cathepsin K (Homo sapiens)	cathepsin K	C01.036	C01	C01A	C	Cysteine	Peptidase	41.053	5.79e-38
Cestoda	T. asiatica	TASs00024g03823m00001	MER0033274	hormone-sensitive lipase (Homo sapiens)	hormone-sensitive lipase	S09.993	S09	S09X	S	Serine	Peptidase	51.007	3.42e-45
Cestoda	T. asiatica	TASs00025g03833m00001	MER0004372	proteasome subunit alpha 7 (Homo sapiens)	proteasome subunit alpha 7	T01.974	T01	T01A	T	Threonine	Peptidase	58.784	7.56e-58
Cestoda	T. asiatica	TASs00025g03847m00001	MER0011509	CG1882 protein ({Drosophila melanogaster}) (Drosophila melanogaster)	CG1882 protein	S33.A84	S33	S33	S	Serine	Peptidase	40.575	5.3e-77
Cestoda	T. asiatica	TASs00025g03875m00001	MER0030134	26S proteasome non-ATPase regulatory subunit 7 (Homo sapiens)	26S proteasome non-ATPase regulatory subunit 7	M67.973	M67	M67A	M	Metallo	Peptidase	74.79	3.49e-61
Cestoda	T. asiatica	TASs00026g03926m00001	MER0001603	KPC1-type peptidase (Caenorhabditis elegans)	KPC1-type peptidase	S08.047	S08	S08B	S	Serine	Peptidase	62.887	5.91e-123
Cestoda	T. asiatica	TASs00026g03942m00001	MER0005406	Rim13 peptidase (Aspergillus oryzae)	Rim13 peptidase	C02.008	C02	C02A	C	Cysteine	Peptidase	39.224	7.53e-47
Cestoda	T. asiatica	TASs00026g03968m00001	MER0018608	survivin (Homo sapiens)	survivin	I32.005	I32	I32	I	Inhibitor	Inhibitor	31.884	2.08e-17
Cestoda	T. asiatica	TASs00026g03980m00001	MER0002896	ubiquitin-specific peptidase 7 (Homo sapiens)	ubiquitin-specific peptidase 7	C19.016	C19	C19	C	Cysteine	Peptidase	68.091	1.49e-171
Cestoda	T. asiatica	TASs00027g04001m00001	MER0014642	ubp9 ({Schizosaccharomyces pombe}-type) (Schizosaccharomyces pombe)	ubp9	C19.A62	C19	C19	C	Cysteine	Peptidase	25.667	1.86e-22
Cestoda	T. asiatica	TASs00027g04014m00001	MER0011012	SENP1 peptidase (Homo sapiens)	SENP1 peptidase	C48.002	C48	C48	C	Cysteine	Peptidase	45.238	5.94e-49
Cestoda	T. asiatica	TASs00027g04042m00001	MER0000600	signalase (animal) 18 kDa component (Canis familiaris)	signalase	S26.009	S26	S26B	S	Serine	Peptidase	71.852	2.43e-66
Cestoda	T. asiatica	TASs00027g04061m00001	MER0018990	serpin Emu ({Echinococcus multilocularis}) (Echinococcus multilocularis)	serpin Emu	I04.080	I04	I04	I	Inhibitor	Inhibitor	44.149	6.67e-99
Cestoda	T. asiatica	TASs00028g04099m00001	MER0000392	prolyl oligopeptidase (Sus scrofa)	prolyl oligopeptidase	S09.001	S09	S09A	S	Serine	Peptidase	58.803	3.59e-124
Cestoda	T. asiatica	TASs00028g04133m00001	MER0023883	murinoglobulin 1 (Mus musculus)	murinoglobulin 1	I39.004	I39	I39	I	Inhibitor	Inhibitor	25.843	7.75e-15
Cestoda	T. asiatica	TASs00028g04134m00001	MER0023883	murinoglobulin 1 (Mus musculus)	murinoglobulin 1	I39.004	I39	I39	I	Inhibitor	Inhibitor	23.308	7.78e-06
Cestoda	T. asiatica	TASs00028g04136m00001	MER1054487	ferredoxin-dependent glutamate synthase 1 (chloroplast, mitochondria) (Arabidopsis thaliana)	ferredoxin-dependent glutamate synthase 1	C44.951	C44	C44	C	Cysteine	Peptidase	39.267	4.93e-81
Cestoda	T. asiatica	TASs00029g04197m00001	MER0057496	skin SASPase (Mus musculus)	skin SASPase	A28.004	A28	A28B	A	Aspartic	Peptidase	30.357	1.48e-09
Cestoda	T. asiatica	TASs00029g04208m00001	MER0002078	pam-1 g.p. ({Caenorhabditis elegans}) (Caenorhabditis elegans)	pam-1 g.p.	M01.A28	M01	M01	M	Metallo	Peptidase	40.351	1.5e-43
Cestoda	T. asiatica	TASs00030g04240m00001	MER0021913	collagen alpha 3(VI) chain (Homo sapiens)	collagen alpha 3(VI) chain	I02.968	I02	I02	I	Inhibitor	Inhibitor	49.02	2.45e-16
Cestoda	T. asiatica	TASs00030g04241m00001	MER0022871	Ac-KPI-1 I ({Ancylostoma caninum}) inhibitor unit 4 (Ancylostoma caninum)	Ac-KPI-1 I	I02.960	I02	I02	I	Inhibitor	Inhibitor	49.123	4.39e-18
Cestoda	T. asiatica	TASs00030g04243m00001	MER0022871	Ac-KPI-1 I ({Ancylostoma caninum}) inhibitor unit 4 (Ancylostoma caninum)	Ac-KPI-1 I	I02.960	I02	I02	I	Inhibitor	Inhibitor	45.614	4.25e-15
Cestoda	T. asiatica	TASs00030g04245m00001	MER0021913	collagen alpha 3(VI) chain (Homo sapiens)	collagen alpha 3(VI) chain	I02.968	I02	I02	I	Inhibitor	Inhibitor	54.902	2.91e-16
Cestoda	T. asiatica	TASs00030g04258m00001	MER0026495	FACT complex subunit SPT16 (Homo sapiens)	FACT complex subunit SPT16	M24.974	M24	M24X	M	Metallo	Peptidase	41.961	1.87e-65
Cestoda	T. asiatica	TASs00031g04320m00001	MER0002577	HtrA1 peptidase ({Homo sapiens}-type) (Homo sapiens)	HtrA1 peptidase	S01.277	S01	S01C	S	Serine	Peptidase	51.266	4.49e-43
Cestoda	T. asiatica	TASs00032g04393m00001	MER0033198	cholinesterase (Homo sapiens)	cholinesterase	S09.980	S09	S09X	S	Serine	Peptidase	34.758	2.11e-65
Cestoda	T. asiatica	TASs00032g04442m00001	MER0191412	HflC (Escherichia coli)	HflC	I87.001	I87	I87	I	Inhibitor	Inhibitor	29.907	4.55e-05
Cestoda	T. asiatica	TASs00033g04459m00001	MER0319695	Sizzled protein ({Xenopus laevis}) (Xenopus laevis)	Sizzled protein	I93.001	I93	I93	I	Inhibitor	Inhibitor	32.432	2.5e-18
Cestoda	T. asiatica	TASs00033g04478m00001	MER0003201	androglobin (Homo sapiens)	androglobin	C02.972	C02	C02A	C	Cysteine	Peptidase	44.231	1.35e-05
Cestoda	T. asiatica	TASs00033g04494m00001	MER0024096	nas-39 g.p. ({Caenorhabditis elegans}) (Caenorhabditis elegans)	nas-39 g.p.	M12.A24	M12	M12A	M	Metallo	Peptidase	62.827	1.29e-79
Cestoda	T. asiatica	TASs00033g04497m00001	MER0018468	alpha-2-macroglobulin (Homo sapiens)	alpha-2-macroglobulin	I39.001	I39	I39	I	Inhibitor	Inhibitor	28.237	5.29e-62
Cestoda	T. asiatica	TASs00033g04499m00001	MER0018468	alpha-2-macroglobulin (Homo sapiens)	alpha-2-macroglobulin	I39.001	I39	I39	I	Inhibitor	Inhibitor	24.771	5.86e-19
Cestoda	T. asiatica	TASs00034g04523m00001	MER0001248	Xaa-Pro dipeptidase (eukaryote-type) (Homo sapiens)	Xaa-Pro dipeptidase	M24.007	M24	M24B	M	Metallo	Peptidase	63.78	1.08e-116
Cestoda	T. asiatica	TASs00034g04570m00001	MER0064621	ubiquitin-specific endopeptidase 39	ubiquitin-specific endopeptidase 39	C19.972	C19	C19	C	Cysteine	Peptidase	57.258	8.27e-145
Cestoda	T. asiatica	TASs00035g04581m00001	MER0017367	Mername-AA195 putative peptidase (Homo sapiens)	Mername-AA195 putative peptidase	S09.053	S09	S09C	S	Serine	Peptidase	50.215	1.44e-79
Cestoda	T. asiatica	TASs00035g04584m00001	MER0001884	ubiquitin-specific peptidase 8 (Homo sapiens)	ubiquitin-specific peptidase 8	C19.011	C19	C19	C	Cysteine	Peptidase	33.842	3.11e-63
Cestoda	T. asiatica	TASs00035g04622m00001	MER0033236	neuroligin 4, Y-linked (Homo sapiens)	neuroligin 4, Y-linked	S09.989	S09	S09X	S	Serine	Peptidase	31.737	2.37e-17
Cestoda	T. asiatica	TASs00036g04664m00001	MER0200434	highly similar to acyl-protein thioesterase 1 ({Homo sapiens}) (Homo sapiens)	highly similar to acyl-protein thioesterase 1	S09.941	S09	S09X	S	Serine	Peptidase	44.66	3.21e-17
Cestoda	T. asiatica	TASs00036g04682m00001	MER0036276	hypothetical ubiquitin carboxyl-terminal hydrolase USP43 (Mus musculus)	hypothetical ubiquitin carboxyl-terminal hydrolase USP43	C19.979	C19	C19	C	Cysteine	Peptidase	32.5	1.02e-25
Cestoda	T. asiatica	TASs00036g04703m00001	MER0030133	eukaryotic translation initiation factor 3 subunit F (Homo sapiens)	eukaryotic translation initiation factor 3 subunit F	M67.974	M67	M67X	M	Metallo	Peptidase	42.366	7.11e-69
Cestoda	T. asiatica	TASs00037g04747m00001	MER0013484	dipeptidyl-peptidase 8 (Homo sapiens)	dipeptidyl-peptidase 8	S09.018	S09	S09B	S	Serine	Peptidase	46.256	2.45e-59
Cestoda	T. asiatica	TASs00038g04818m00001	MER0005436	ubp3 ({Schizosaccharomyces pombe}-type) (Schizosaccharomyces pombe)	ubp3	C19.A57	C19	C19	C	Cysteine	Peptidase	27.696	4.13e-28
Cestoda	T. asiatica	TASs00039g04861m00001	MER0033188	acetylcholinesterase (Homo sapiens)	acetylcholinesterase	S09.979	S09	S09X	S	Serine	Peptidase	36.83	5.33e-79
Cestoda	T. asiatica	TASs00039g04869m00001	MER0057496	skin SASPase (Mus musculus)	skin SASPase	A28.004	A28	A28B	A	Aspartic	Peptidase	30.357	5.04e-10
Cestoda	T. asiatica	TASs00040g04883m00001	MER0011493	beta5 subunit ({Drosophila melanogaster}) (Drosophila melanogaster)	beta5 subunit	T01.A06	T01	T01A	T	Threonine	Peptidase	58.491	3.32e-60
Cestoda	T. asiatica	TASs00041g04951m00001	MER0033244	C14orf29 protein (Homo sapiens)	C14orf29 protein	S09.061	S09	S09C	S	Serine	Peptidase	35.573	4.55e-46
Cestoda	T. asiatica	TASs00041g04952m00001	MER0011032	pyroglutamyl-peptidase I (chordate) (Homo sapiens)	pyroglutamyl-peptidase I	C15.010	C15	C15	C	Cysteine	Peptidase	30.928	2.14e-22
Cestoda	T. asiatica	TASs00042g05029m00001	MER0030934	para-nitrobenzyl esterase ({Bacillus subtilis}) (Bacillus subtilis)	para-nitrobenzyl esterase	S09.948	S09	S09X	S	Serine	Peptidase	45.695	4.03e-26
Cestoda	T. asiatica	TASs00042g05039m00001	MER0167725	spartan peptidase (Homo sapiens)	spartan peptidase	M100.001	M100	M100	M	Metallo	Peptidase	41.971	8.99e-68
Cestoda	T. asiatica	TASs00042g05060m00001	MER0020201	rhomboid-4 (insect) (Drosophila melanogaster)	rhomboid-4	S54.012	S54	S54	S	Serine	Peptidase	42.105	7.78e-61
Cestoda	T. asiatica	TASs00042g05063m00001	MER0005428	ubiquitin-specific peptidase 19 (Homo sapiens)	ubiquitin-specific peptidase 19	C19.024	C19	C19	C	Cysteine	Peptidase	43.182	1.21e-05
Cestoda	T. asiatica	TASs00043g05124m00001	MER0012131	ubiquitin-specific peptidase 27X (Mus musculus)	ubiquitin-specific peptidase 27X	C19.075	C19	C19	C	Cysteine	Peptidase	50	3.73e-39
Cestoda	T. asiatica	TASs00045g05236m00001	MER0023251	antigen CD109 (Homo sapiens)	antigen CD109	I39.006	I39	I39	I	Inhibitor	Inhibitor	22.74	7.5e-47
Cestoda	T. asiatica	TASs00046g05301m00001	MER0000550	proteasome subunit alpha 2 (Homo sapiens)	proteasome subunit alpha 2	T01.972	T01	T01A	T	Threonine	Peptidase	70.408	9.62e-103
Cestoda	T. asiatica	TASs00047g05379m00001	MER0472834	kyphoscoliosis peptidase (Mus musculus)	kyphoscoliosis peptidase	C110.001	C110	C110	C	Cysteine	Peptidase	34.959	8.46e-14
Cestoda	T. asiatica	TASs00048g05412m00001	MER0005854	cyk-3 g.p. ({Caenorhabditis elegans}) (Caenorhabditis elegans)	cyk-3 g.p.	C19.A44	C19	C19	C	Cysteine	Peptidase	24.765	7.51e-39
Cestoda	T. asiatica	TASs00048g05414m00001	MER0014629	ubiquitin-specific peptidase 46 (Homo sapiens)	ubiquitin-specific peptidase 46	C19.052	C19	C19	C	Cysteine	Peptidase	67.887	8.73e-180
Cestoda	T. asiatica	TASs00048g05431m00001	MER0005670	HMMP ({Hydra vulgaris})-like peptidase (Hydra vulgaris)	HMMP	M10.025	M10	M10A	M	Metallo	Peptidase	41.209	1.64e-35
Cestoda	T. asiatica	TASs00048g05433m00001	MER0011700	lact-9 g.p. ({Caenorhabditis elegans}) (Caenorhabditis elegans)	lact-9 g.p.	S12.A16	S12	S12	S	Serine	Peptidase	34.803	3.53e-58
Cestoda	T. asiatica	TASs00049g05463m00001	MER0021876	LOC133083 g.p. ({Homo sapiens}) (Homo sapiens)	LOC133083 g.p.	M16.P01	M16	M16B	M	Metallo	Peptidase	40.526	1.67e-43
Cestoda	T. asiatica	TASs00049g05476m00001	MER0029866	phosphatidylethanolamine-binding protein (Homo sapiens)	phosphatidylethanolamine-binding protein	I51.002	I51	I51	I	Inhibitor	Inhibitor	30.612	4.71e-10
Cestoda	T. asiatica	TASs00049g05478m00001	MER0024832	CG12717 protein ({Drosophila melanogaster}) (Drosophila melanogaster)	CG12717 protein	C48.A06	C48	C48	C	Cysteine	Peptidase	33.984	1.21e-39
Cestoda	T. asiatica	TASs00049g05488m00001	MER0036548	Tmeff2 protein (Mus musculus)	Tmeff2 protein	I01.978	I01	I01	I	Inhibitor	Inhibitor	43.75	3.42e-07
Cestoda	T. asiatica	TASs00050g05524m00001	MER0064620	ubiquitin-specific peptidase 48 (Homo sapiens)	ubiquitin-specific peptidase 48	C19.068	C19	C19	C	Cysteine	Peptidase	35.077	7.34e-54
Cestoda	T. asiatica	TASs00051g05594m00001	MER0086098	OTUD5 peptidase ({Homo sapiens}) (Homo sapiens)	OTUD5 peptidase	C85.001	C85	C85A	C	Cysteine	Peptidase	51.807	5.3e-23
Cestoda	T. asiatica	TASs00052g05627m00001	MER0057496	skin SASPase (Mus musculus)	skin SASPase	A28.004	A28	A28B	A	Aspartic	Peptidase	28.319	3.49e-08
Cestoda	T. asiatica	TASs00052g05635m00001	MER0191412	HflC (Escherichia coli)	HflC	I87.001	I87	I87	I	Inhibitor	Inhibitor	22.311	7.06e-07
Cestoda	T. asiatica	TASs00054g05747m00001	MER0001248	Xaa-Pro dipeptidase (eukaryote-type) (Homo sapiens)	Xaa-Pro dipeptidase	M24.007	M24	M24B	M	Metallo	Peptidase	60.079	9.42e-109
Cestoda	T. asiatica	TASs00054g05750m00001	MER0001220	nardilysin (Rattus norvegicus)	nardilysin	M16.005	M16	M16A	M	Metallo	Peptidase	48.529	2.17e-61
Cestoda	T. asiatica	TASs00054g05751m00001	MER0001220	nardilysin (Rattus norvegicus)	nardilysin	M16.005	M16	M16A	M	Metallo	Peptidase	50	9.91e-63
Cestoda	T. asiatica	TASs00054g05752m00001	MER0142516	nardilysin unit 3 (Mus musculus)	nardilysin unit 3	M16.987	M16	M16A	M	Metallo	Peptidase	32.71	1.22e-22
Cestoda	T. asiatica	TASs00054g05753m00001	MER0001220	nardilysin (Rattus norvegicus)	nardilysin	M16.005	M16	M16A	M	Metallo	Peptidase	42.262	1.07e-43
Cestoda	T. asiatica	TASs00056g05828m00001	MER0002746	cytosol alanyl aminopeptidase (Homo sapiens)	cytosol alanyl aminopeptidase	M01.010	M01	M01	M	Metallo	Peptidase	58.369	1.59e-93
Cestoda	T. asiatica	TASs00056g05829m00001	MER0001009	Ape2 aminopeptidase (Saccharomyces cerevisiae)	Ape2 aminopeptidase	M01.006	M01	M01	M	Metallo	Peptidase	39.726	1.84e-13
Cestoda	T. asiatica	TASs00057g05853m00001	MER1251425	MINDY-4 peptidase (Homo sapiens)	MINDY-4 peptidase	C121.001	C121	C121	C	Cysteine	Peptidase	41.379	5.42e-24
Cestoda	T. asiatica	TASs00058g05905m00001	MER0054124	Mername-AA248 (Gallus gallus)	Mername-AA248	C02.026	C02	C02A	C	Cysteine	Peptidase	31.646	4.94e-37
Cestoda	T. asiatica	TASs00058g05907m00001	MER0191412	HflC (Escherichia coli)	HflC	I87.001	I87	I87	I	Inhibitor	Inhibitor	22.083	9.18e-08
Cestoda	T. asiatica	TASs00059g05937m00001	MER0192051	HflK (Escherichia coli)	HflK	I87.002	I87	I87	I	Inhibitor	Inhibitor	27.746	2.48e-07
Cestoda	T. asiatica	TASs00060g05965m00001	MER0015452	rhomboid-2 ({Drosophila}-type) (Drosophila melanogaster)	rhomboid-2	S54.010	S54	S54	S	Serine	Peptidase	31.599	1.44e-36
Cestoda	T. asiatica	TASs00061g06012m00001	MER0019701	impas 1 peptidase (Homo sapiens)	impas 1 peptidase	A22.003	A22	A22B	A	Aspartic	Peptidase	45.238	3.71e-102
Cestoda	T. asiatica	TASs00061g06024m00001	MER0000147	pancreatic elastase IIB (Homo sapiens)	pancreatic elastase IIB	S01.206	S01	S01A	S	Serine	Peptidase	30.824	1.77e-31
Cestoda	T. asiatica	TASs00061g06027m00001	MER0024969	Crescent protein ({Xenopus} sp.) (Xenopus laevis)	Crescent protein	I93.002	I93	I93	I	Inhibitor	Inhibitor	35.455	5.9e-20
Cestoda	T. asiatica	TASs00061g06031m00001	MER0192109	furin A ({Brachydanio rerio}) (Brachydanio rerio)	furin A	S08.152	S08	S08B	S	Serine	Peptidase	38.889	2.57e-60
Cestoda	T. asiatica	TASs00062g06084m00001	MER0172554	polycystic kidney disease 1-like 3 (Homo sapiens)	polycystic kidney disease 1-like 3	P02.039	P02	P02B	P	Mixed	Peptidase	41.463	2.68e-06
Cestoda	T. asiatica	TASs00062g06085m00001	MER0172554	polycystic kidney disease 1-like 3 (Homo sapiens)	polycystic kidney disease 1-like 3	P02.039	P02	P02B	P	Mixed	Peptidase	41.463	7.6e-06
Cestoda	T. asiatica	TASs00062g06091m00001	MER0003544	ubiquinol-cytochrome c reductase core protein II (Homo sapiens)	ubiquinol-cytochrome c reductase core protein II	M16.974	M16	M16B	M	Metallo	Peptidase	28.729	3.07e-15
Cestoda	T. asiatica	TASs00063g06122m00001	MER0002667	ubiquitin-specific peptidase 14 (Homo sapiens)	ubiquitin-specific peptidase 14	C19.015	C19	C19	C	Cysteine	Peptidase	43.578	8.07e-112
Cestoda	T. asiatica	TASs00064g06138m00001	MER0000495	PIM1 peptidase (Homo sapiens)	PIM1 peptidase	S16.002	S16	S16	S	Serine	Peptidase	59.023	1.66e-96
Cestoda	T. asiatica	TASs00065g06193m00001	MER0005428	ubiquitin-specific peptidase 19 (Homo sapiens)	ubiquitin-specific peptidase 19	C19.024	C19	C19	C	Cysteine	Peptidase	51.724	5.64e-05
Cestoda	T. asiatica	TASs00066g06230m00001	MER0001202	carboxypeptidase E (Bos taurus)	carboxypeptidase E	M14.005	M14	M14B	M	Metallo	Peptidase	41.769	1.95e-96
Cestoda	T. asiatica	TASs00067g06264m00001	MER0012158	glutamine:fructose-6-phosphate amidotransferase (Homo sapiens)	glutamine:fructose-6-phosphate amidotransferase	C44.972	C44	C44	C	Cysteine	Peptidase	47.922	5.14e-108
Cestoda	T. asiatica	TASs00067g06281m00001	MER0002694	ubpA ({Dictyostelium discoideum}) (Dictyostelium discoideum)	ubpA	C19.104	C19	C19	C	Cysteine	Peptidase	33.573	2.05e-86
Cestoda	T. asiatica	TASs00067g06288m00001	MER0057496	skin SASPase (Mus musculus)	skin SASPase	A28.004	A28	A28B	A	Aspartic	Peptidase	32.673	9.94e-10
Cestoda	T. asiatica	TASs00069g06358m00001	MER0134587	HWTI trypsin inhibitor ({Ornithoctonus huwena}) (Ornithoctonus huwena)	HWTI trypsin inhibitor	I02.056	I02	I02	I	Inhibitor	Inhibitor	59.459	4.69e-11
Cestoda	T. asiatica	TASs00069g06359m00001	MER0063684	textilinin-1 ({Pseudonaja textilis}) (Pseudonaja textilis)	textilinin-1	I02.052	I02	I02	I	Inhibitor	Inhibitor	50.877	3.42e-16
Cestoda	T. asiatica	TASs00070g06394m00001	MER0002945	calpain A (Drosophila melanogaster)	calpain A	C02.014	C02	C02A	C	Cysteine	Peptidase	54.412	3.02e-98
Cestoda	T. asiatica	TASs00072g06450m00001	MER0003200	calpain ({Schistosoma} sp.) (Schistosoma mansoni)	calpain	C02.023	C02	C02A	C	Cysteine	Peptidase	60.236	6.81e-109
Cestoda	T. asiatica	TASs00072g06479m00001	MER0053242	Cg2224 protein ({Drosophila melanogaster}) (Drosophila melanogaster)	Cg2224 protein	M67.A09	M67	M67C	M	Metallo	Peptidase	51.034	4.56e-51
Cestoda	T. asiatica	TASs00075g06592m00001	MER0001271	aminoacylase (Homo sapiens)	aminoacylase	M20.973	M20	M20A	M	Metallo	Peptidase	43.571	2.37e-111
Cestoda	T. asiatica	TASs00075g06594m00001	MER0001271	aminoacylase (Homo sapiens)	aminoacylase	M20.973	M20	M20A	M	Metallo	Peptidase	39.335	3.17e-76
Cestoda	T. asiatica	TASs00076g06614m00001	MER0026493	Tata binding protein associated factor (Homo sapiens)	Tata binding protein associated factor	M01.972	M01	M01	M	Metallo	Peptidase	38.926	6.26e-34
Cestoda	T. asiatica	TASs00076g06630m00001	MER0013563	CG6194 protein ({Drosophila melanogaster}) (Drosophila melanogaster)	CG6194 protein	C54.A03	C54	C54	C	Cysteine	Peptidase	31.593	2.06e-51
Cestoda	T. asiatica	TASs00076g06641m00001	MER0003299	glycosylasparaginase precursor (Homo sapiens)	glycosylasparaginase precursor	T02.001	T02	T02	T	Threonine	Peptidase	45.775	5.24e-29
Cestoda	T. asiatica	TASs00077g06648m00001	MER0002705	caspase-7 (Homo sapiens)	caspase-7	C14.004	C14	C14A	C	Cysteine	Peptidase	46.154	1.7e-07
Cestoda	T. asiatica	TASs00077g06653m00001	MER0033174	cytosolic carboxypeptidase 5 (Homo sapiens)	cytosolic carboxypeptidase 5	M14.025	M14	M14B	M	Metallo	Peptidase	51	1.86e-60
Cestoda	T. asiatica	TASs00077g06664m00001	MER0005084	SUP-17 peptidase ({Caenorhabditis elegans}) and similar (Caenorhabditis elegans)	SUP-17 peptidase	M12.328	M12	M12B	M	Metallo	Peptidase	41.509	8.05e-61
Cestoda	T. asiatica	TASs00077g06666m00001	MER0064210	SENP8 peptidase (fungus-type) (Gibberella zeae)	SENP8 peptidase	C48.031	C48	C48	C	Cysteine	Peptidase	30.435	8.91e-12
Cestoda	T. asiatica	TASs00077g06678m00001	MER0029052	trabid peptidase (Homo sapiens)	trabid peptidase	C64.004	C64	C64	C	Cysteine	Peptidase	51.099	1.15e-56
Cestoda	T. asiatica	TASs00078g06686m00001	MER0003374	aspartyl aminopeptidase (Mus musculus)	aspartyl aminopeptidase	M18.002	M18	M18	M	Metallo	Peptidase	46.341	1.14e-158
Cestoda	T. asiatica	TASs00080g06772m00001	MER0226346	desumoylating isopeptidase 2 (Mus musculus)	desumoylating isopeptidase 2	C97.002	C97	C97	C	Cysteine	Peptidase	48.333	3.46e-41
Cestoda	T. asiatica	TASs00081g06815m00001	MER0029056	otubain-1 (Homo sapiens)	otubain-1	C65.001	C65	C65	C	Cysteine	Peptidase	43.929	4.08e-69
Cestoda	T. asiatica	TASs00083g06902m00001	MER0019711	signal peptide peptidase-like protein 2A (Homo sapiens)	signal peptide peptidase-like protein 2A	A22.007	A22	A22B	A	Aspartic	Peptidase	28.226	9.9e-29
Cestoda	T. asiatica	TASs00083g06904m00001	MER0031614	epoxide hydrolase-like putative peptidase (Homo sapiens)	epoxide hydrolase-like putative peptidase	S33.011	S33	S33	S	Serine	Peptidase	30.065	9.28e-38
Cestoda	T. asiatica	TASs00083g06909m00001	MER0031614	epoxide hydrolase-like putative peptidase (Homo sapiens)	epoxide hydrolase-like putative peptidase	S33.011	S33	S33	S	Serine	Peptidase	47.368	1.76e-05
Cestoda	T. asiatica	TASs00084g06931m00001	MER0000004	chymotrypsin B (Bos taurus)	chymotrypsin B	S01.152	S01	S01A	S	Serine	Peptidase	30.472	3.42e-25
Cestoda	T. asiatica	TASs00084g06937m00001	MER0006297	SPAP8A3.12c g.p. ({Schizosaccharomyces pombe}) (Schizosaccharomyces pombe)	SPAP8A3.12c g.p.	S08.A56	S08	S08A	S	Serine	Peptidase	32.376	3.21e-46
Cestoda	T. asiatica	TASs00086g06999m00001	MER0059805	F38A5.1 protein ({Caenorhabditis elegans}) (Caenorhabditis elegans)	F38A5.1 protein	C78.A03	C78	C78A	C	Cysteine	Peptidase	48.585	2.14e-61
Cestoda	T. asiatica	TASs00087g07033m00001	MER0011183	CG1009 g.p. ({Drosophila melanogaster}) (Drosophila melanogaster)	CG1009 g.p.	M01.A24	M01	M01	M	Metallo	Peptidase	57.143	7.99e-70
Cestoda	T. asiatica	TASs00087g07036m00001	MER0002746	cytosol alanyl aminopeptidase (Homo sapiens)	cytosol alanyl aminopeptidase	M01.010	M01	M01	M	Metallo	Peptidase	56.838	1.74e-94
Cestoda	T. asiatica	TASs00090g07099m00001	MER0214074	COG0429 protein ({Homo sapiens}) (Homo sapiens)	COG0429 protein	S33.019	S33	S33	S	Serine	Peptidase	25.281	3.7e-15
Cestoda	T. asiatica	TASs00090g07113m00001	MER0033198	cholinesterase (Homo sapiens)	cholinesterase	S09.980	S09	S09X	S	Serine	Peptidase	37.069	3.32e-78
Cestoda	T. asiatica	TASs00090g07117m00001	MER0011231	omega peptidase ({Drosophila melanogaster}) (Drosophila melanogaster)	omega peptidase	S09.069	S09	S09B	S	Serine	Peptidase	37.952	6.63e-33
Cestoda	T. asiatica	TASs00091g07137m00001	MER0003989	ubiquitinyl hydrolase-BAP1 (Homo sapiens)	ubiquitinyl hydrolase-BAP1	C12.004	C12	C12	C	Cysteine	Peptidase	33.131	5.6e-41
Cestoda	T. asiatica	TASs00091g07141m00001	MER0024827	DG1039 g.p. ({Dictyostelium discoideum}) (Dictyostelium discoideum)	DG1039 g.p.	M67.A15	M67	M67C	M	Metallo	Peptidase	38.158	8.1e-05
Cestoda	T. asiatica	TASs00092g07152m00001	MER0191412	HflC (Escherichia coli)	HflC	I87.001	I87	I87	I	Inhibitor	Inhibitor	23.789	2.5e-08
Cestoda	T. asiatica	TASs00092g07164m00001	MER0057496	skin SASPase (Mus musculus)	skin SASPase	A28.004	A28	A28B	A	Aspartic	Peptidase	29.464	5.57e-09
Cestoda	T. asiatica	TASs00096g07273m00001	MER0001235	leucine aminopeptidase 3 (Bos taurus)	leucine aminopeptidase 3	M17.001	M17	M17	M	Metallo	Peptidase	44.772	3.63e-88
Cestoda	T. asiatica	TASs00097g07302m00001	MER0018468	alpha-2-macroglobulin (Homo sapiens)	alpha-2-macroglobulin	I39.001	I39	I39	I	Inhibitor	Inhibitor	24.771	3.49e-19
Cestoda	T. asiatica	TASs00099g07345m00001	MER0000430	serine carboxypeptidase A (Homo sapiens)	serine carboxypeptidase A	S10.002	S10	S10	S	Serine	Peptidase	42.008	5.97e-126
Cestoda	T. asiatica	TASs00100g07375m00001	MER0004373	proteasome subunit beta2 ({Drosophila melanogaster}) (Drosophila melanogaster)	proteasome subunit beta2	T01.A02	T01	T01A	T	Threonine	Peptidase	58.911	1.28e-87
Cestoda	T. asiatica	TASs00100g07376m00001	MER0004373	proteasome subunit beta2 ({Drosophila melanogaster}) (Drosophila melanogaster)	proteasome subunit beta2	T01.A02	T01	T01A	T	Threonine	Peptidase	55.319	1.98e-10
Cestoda	T. asiatica	TASs00101g07383m00001	MER0057496	skin SASPase (Mus musculus)	skin SASPase	A28.004	A28	A28B	A	Aspartic	Peptidase	30.579	1.06e-08
Cestoda	T. asiatica	TASs00101g07399m00001	MER0004988	site-1 peptidase (Cricetulus griseus)	site-1 peptidase	S08.063	S08	S08A	S	Serine	Peptidase	52.98	4.03e-91
Cestoda	T. asiatica	TASs00103g07452m00001	MER0042914	NDRG3 protein (Homo sapiens)	NDRG3 protein	S33.987	S33	S33	S	Serine	Peptidase	33.18	1.41e-26
Cestoda	T. asiatica	TASs00103g07454m00001	MER0020511	follistatin (Homo sapiens)	follistatin	I01.966	I01	I01	I	Inhibitor	Inhibitor	38.636	6.7e-06
Cestoda	T. asiatica	TASs00105g07511m00001	MER0011730	ovochymase domain 2 (Xenopus laevis)	ovochymase domain 2	S01.024	S01	S01A	S	Serine	Peptidase	27.907	3.95e-22
Cestoda	T. asiatica	TASs00106g07528m00001	MER0014122	At5g57990 ({Arabidopsis thaliana}) (Arabidopsis thaliana)	At5g57990	C19.A12	C19	C19	C	Cysteine	Peptidase	34.639	1.32e-52
Cestoda	T. asiatica	TASs00107g07575m00001	MER0018161	cystatin B (Homo sapiens)	cystatin B	I25.003	I25	I25A	I	Inhibitor	Inhibitor	29.592	7.54e-09
Cestoda	T. asiatica	TASs00108g07597m00001	MER0122467	OTUD3 peptidase ({Homo sapiens}) (Homo sapiens)	OTUD3 peptidase	C85.003	C85	C85A	C	Cysteine	Peptidase	36.522	2.23e-16
Cestoda	T. asiatica	TASs00112g07689m00001	MER0000622	cathepsin L (Homo sapiens)	cathepsin L	C01.032	C01	C01A	C	Cysteine	Peptidase	56.306	5.94e-89
Cestoda	T. asiatica	TASs00112g07701m00001	MER0018161	cystatin B (Homo sapiens)	cystatin B	I25.003	I25	I25A	I	Inhibitor	Inhibitor	34.021	2.69e-11
Cestoda	T. asiatica	TASs00113g07720m00001	MER0004246	RCE1 peptidase ({Homo sapiens}-type) (Homo sapiens)	RCE1 peptidase	M79.002	M79	M79	M	Metallo	Peptidase	36.913	7.55e-22
Cestoda	T. asiatica	TASs00113g07730m00001	MER0021534	LOC209351 protein unit 2 ({Mus musculus}) and similar (Mus musculus)	LOC209351 protein unit 2	I02.976	I02	I02	I	Inhibitor	Inhibitor	58.491	7.38e-18
Cestoda	T. asiatica	TASs00115g07766m00001	MER0013929	mitochondrial methionyl aminopeptidase (Mus musculus)	mitochondrial methionyl aminopeptidase	M24.028	M24	M24A	M	Metallo	Peptidase	36.94	2.14e-48
Cestoda	T. asiatica	TASs00115g07769m00001	MER0208659	PLN02872 protein ({Mus musculus}) (Mus musculus)	PLN02872 protein	S33.A57	S33	S33	S	Serine	Peptidase	36.842	5.02e-17
Cestoda	T. asiatica	TASs00115g07770m00001	MER0210302	LIPJ protein ({Homo sapiens}) (Homo sapiens)	LIPJ protein	S33.020	S33	S33	S	Serine	Peptidase	41.438	1.01e-81
Cestoda	T. asiatica	TASs00115g07774m00001	MER0208659	PLN02872 protein ({Mus musculus}) (Mus musculus)	PLN02872 protein	S33.A57	S33	S33	S	Serine	Peptidase	37.234	2.78e-18
Cestoda	T. asiatica	TASs00115g07775m00001	MER0208659	PLN02872 protein ({Mus musculus}) (Mus musculus)	PLN02872 protein	S33.A57	S33	S33	S	Serine	Peptidase	34.203	1.1e-67
Cestoda	T. asiatica	TASs00120g07887m00001	MER0030137	COP9 signalosome subunit 6 (Homo sapiens)	COP9 signalosome subunit 6	M67.972	M67	M67A	M	Metallo	Peptidase	50.98	9.24e-10
Cestoda	T. asiatica	TASs00122g07913m00001	MER0011030	Y48A5A.1 g.p. ({Caenorhabditis elegans}) (Caenorhabditis elegans)	Y48A5A.1 g.p.	C48.A14	C48	C48	C	Cysteine	Peptidase	30.841	8.35e-13
Cestoda	T. asiatica	TASs00122g07922m00001	MER0022881	Ac-KPI-1 I ({Ancylostoma caninum}) inhibitor unit 2 (Ancylostoma caninum)	Ac-KPI-1 I	I02.958	I02	I02	I	Inhibitor	Inhibitor	45.283	8.5e-10
Cestoda	T. asiatica	TASs00130g08121m00001	MER0099998	ataxin-3 (Homo sapiens)	ataxin-3	C86.001	C86	C86	C	Cysteine	Peptidase	51.818	1.07e-31
Cestoda	T. asiatica	TASs00143g08329m00001	MER0002849	caspase-8 (Homo sapiens)	caspase-8	C14.009	C14	C14A	C	Cysteine	Peptidase	32.881	2.52e-36
Cestoda	T. asiatica	TASs00145g08370m00001	MER0002419	atrolysin A (Crotalus atrox)	atrolysin A	M12.142	M12	M12B	M	Metallo	Peptidase	24.742	1.37e-06
Cestoda	T. asiatica	TASs00147g08410m00001	MER0017852	fraction IX inhibitor ({Bungarus fasciatus}) (Bungarus fasciatus)	fraction IX inhibitor	I02.031	I02	I02	I	Inhibitor	Inhibitor	32.258	1.06e-05
Cestoda	T. asiatica	TASs00147g08411m00001	MER0022887	Ac-KPI-1 I ({Ancylostoma caninum}) inhibitor unit 10 (Ancylostoma caninum)	Ac-KPI-1 I	I02.963	I02	I02	I	Inhibitor	Inhibitor	50.98	5.24e-15
Cestoda	T. asiatica	TASs00151g08468m00001	MER0004834	ubiquitin-specific peptidase 2 (Homo sapiens)	ubiquitin-specific peptidase 2	C19.013	C19	C19	C	Cysteine	Peptidase	51.841	4.8e-116
Cestoda	T. asiatica	TASs00151g08475m00001	MER0957411	OTUD6B peptidase ({Homo sapiens}) (Homo sapiens)	OTUD6B peptidase	C85.009	C85	C85	C	Cysteine	Peptidase	30.065	1.41e-17
Cestoda	T. asiatica	TASs00168g08721m00001	MER0005496	Afg3-like protein 2 (Homo sapiens)	Afg3-like protein 2	M41.007	M41	M41	M	Metallo	Peptidase	65.69	1.82e-109
Cestoda	T. asiatica	TASs00168g08729m00001	MER0057496	skin SASPase (Mus musculus)	skin SASPase	A28.004	A28	A28B	A	Aspartic	Peptidase	31.2	8.3e-09
Cestoda	T. asiatica	TASs00171g08774m00001	MER0079520	leucine aminopeptidase ({Fasciola}-type) (Fasciola hepatica)	leucine aminopeptidase	M17.011	M17	M17	M	Metallo	Peptidase	60.156	0
Cestoda	T. asiatica	TASs00174g08805m00001	MER0021534	LOC209351 protein unit 2 ({Mus musculus}) and similar (Mus musculus)	LOC209351 protein unit 2	I02.976	I02	I02	I	Inhibitor	Inhibitor	50.943	4.15e-15
Cestoda	T. asiatica	TASs00174g08806m00001	MER0155237	hemalin ({Haemaphysalis longicornis}) (Haemaphysalis longicornis)	hemalin	I02.057	I02	I02	I	Inhibitor	Inhibitor	55.769	3.19e-20
Cestoda	T. asiatica	TASs00174g08807m00001	MER0022881	Ac-KPI-1 I ({Ancylostoma caninum}) inhibitor unit 2 (Ancylostoma caninum)	Ac-KPI-1 I	I02.958	I02	I02	I	Inhibitor	Inhibitor	49.02	5.6e-16
Cestoda	T. asiatica	TASs00246g09426m00001	MER0214074	COG0429 protein ({Homo sapiens}) (Homo sapiens)	COG0429 protein	S33.019	S33	S33	S	Serine	Peptidase	34.831	9.76e-15
Cestoda	T. asiatica	TASs00275g09616m00001	MER0057496	skin SASPase (Mus musculus)	skin SASPase	A28.004	A28	A28B	A	Aspartic	Peptidase	30.357	4.12e-10
Cestoda	T. asiatica	TASs00283g09665m00001	MER0002746	cytosol alanyl aminopeptidase (Homo sapiens)	cytosol alanyl aminopeptidase	M01.010	M01	M01	M	Metallo	Peptidase	29.675	4.22e-17
Cestoda	T. asiatica	TASs00309g09829m00001	MER0064751	bothrojaracin (Bothrops jararaca)	bothrojaracin	I63.002	I63	I63	I	Inhibitor	Inhibitor	35.252	1.38e-13
Cestoda	T. asiatica	TASs00317g09876m00001	MER0002746	cytosol alanyl aminopeptidase (Homo sapiens)	cytosol alanyl aminopeptidase	M01.010	M01	M01	M	Metallo	Peptidase	52	4.64e-10
Cestoda	T. asiatica	TASs00325g09935m00001	MER0000553	proteasome subunit alpha 3 (Homo sapiens)	proteasome subunit alpha 3	T01.977	T01	T01A	T	Threonine	Peptidase	40	5.62e-06
Cestoda	T. asiatica	TASs00369g10162m00001	MER0014273	Mername-AA001 peptidase (Mus musculus)	Mername-AA001 peptidase	C19.050	C19	C19	C	Cysteine	Peptidase	25.6	9.33e-12
Cestoda	T. asiatica	TASs00402g10337m00001	MER0001009	Ape2 aminopeptidase (Saccharomyces cerevisiae)	Ape2 aminopeptidase	M01.006	M01	M01	M	Metallo	Peptidase	46.97	6.4e-15
Cestoda	T. asiatica	TASs00452g10531m00001	MER0002746	cytosol alanyl aminopeptidase (Homo sapiens)	cytosol alanyl aminopeptidase	M01.010	M01	M01	M	Metallo	Peptidase	54.982	2.29e-94
Cestoda	T. asiatica	TASs00524g10759m00001	MER0002627	ubiquitin-specific peptidase 13 (Homo sapiens)	ubiquitin-specific peptidase 13	C19.012	C19	C19	C	Cysteine	Peptidase	33.613	2.57e-06
Cestoda	T. asiatica	TASs00551g10832m00001	MER0002746	cytosol alanyl aminopeptidase (Homo sapiens)	cytosol alanyl aminopeptidase	M01.010	M01	M01	M	Metallo	Peptidase	55	8.53e-16
Cestoda	T. asiatica	TASs00563g10872m00001	MER0019759	AT4g33090 g.p. ({Arabidopsis thaliana}) (Arabidopsis thaliana)	AT4g33090 g.p.	M01.A25	M01	M01	M	Metallo	Peptidase	54.795	2.84e-23
Cestoda	T. asiatica	TASs00563g10874m00001	MER0019759	AT4g33090 g.p. ({Arabidopsis thaliana}) (Arabidopsis thaliana)	AT4g33090 g.p.	M01.A25	M01	M01	M	Metallo	Peptidase	41.463	2.01e-21
Cestoda	T. asiatica	TASs00569g10889m00001	MER0017622	SPAC823.09c g.p. ({Schizosaccharomyces pombe}) (Schizosaccharomyces pombe)	SPAC823.09c g.p.	T02.A06	T02	T02	T	Threonine	Peptidase	34.296	2.82e-35
Cestoda	T. asiatica	TASs00600g10956m00001	MER0019717	SmCB2 peptidase ({Schistosoma}-type) (Schistosoma mansoni)	SmCB2 peptidase	C01.061	C01	C01A	C	Cysteine	Peptidase	58.824	7.04e-100
Cestoda	T. asiatica	TASs00642g11068m00001	MER0019717	SmCB2 peptidase ({Schistosoma}-type) (Schistosoma mansoni)	SmCB2 peptidase	C01.061	C01	C01A	C	Cysteine	Peptidase	56.79	7.01e-55
Cestoda	T. asiatica	TASs00694g11185m00001	MER0002746	cytosol alanyl aminopeptidase (Homo sapiens)	cytosol alanyl aminopeptidase	M01.010	M01	M01	M	Metallo	Peptidase	31.818	1.85e-31
Cestoda	T. asiatica	TASs00761g11309m00001	MER0002746	cytosol alanyl aminopeptidase (Homo sapiens)	cytosol alanyl aminopeptidase	M01.010	M01	M01	M	Metallo	Peptidase	47.17	1.94e-07
Cestoda	T. asiatica	TASs00761g11310m00001	MER0001009	Ape2 aminopeptidase (Saccharomyces cerevisiae)	Ape2 aminopeptidase	M01.006	M01	M01	M	Metallo	Peptidase	42.282	5.83e-36
Cestoda	T. asiatica	TASs00775g11346m00001	MER0002900	ubiquitin-specific peptidase 17 (Homo sapiens)	ubiquitin-specific peptidase 17	C19.023	C19	C19	C	Cysteine	Peptidase	24.845	5.25e-24
Cestoda	T. asiatica	TASs00830g11465m00001	MER0199598	receptor for egg jelly 3 protein ({Strongylocentrotus purpuratus}) (Strongylocentrotus purpuratus)	receptor for egg jelly 3 protein	P02.040	P02	P02B	P	Mixed	Peptidase	34.694	3.71e-06
Cestoda	T. asiatica	TASs00838g11477m00001	MER0033179	cytosolic carboxypeptidase 1 (Homo sapiens)	cytosolic carboxypeptidase 1	M14.028	M14	M14B	M	Metallo	Peptidase	49.223	2.98e-56
Cestoda	T. asiatica	TASs00853g11503m00001	MER0002746	cytosol alanyl aminopeptidase (Homo sapiens)	cytosol alanyl aminopeptidase	M01.010	M01	M01	M	Metallo	Peptidase	63.158	1.69e-82
Cestoda	T. asiatica	TASs00865g11534m00001	MER0004113	KPC2-type peptidase (Caenorhabditis elegans)	KPC2-type peptidase	S08.109	S08	S08B	S	Serine	Peptidase	68.497	1.81e-165
Cestoda	T. asiatica	TASs00880g11563m00001	MER0014033	ubiquitin-specific peptidase 36 (Homo sapiens)	ubiquitin-specific peptidase 36	C19.042	C19	C19	C	Cysteine	Peptidase	28.322	9.39e-32
Cestoda	T. asiatica	TASs00880g11564m00001	MER0014122	At5g57990 ({Arabidopsis thaliana}) (Arabidopsis thaliana)	At5g57990	C19.A12	C19	C19	C	Cysteine	Peptidase	27.907	2.89e-12
Cestoda	T. asiatica	TASs00885g11576m00001	MER0000408	acylaminoacyl-peptidase (Homo sapiens)	acylaminoacyl-peptidase	S09.004	S09	S09C	S	Serine	Peptidase	43.564	5.44e-44
Cestoda	T. asiatica	TASs01010g11741m00001	MER0001910	aminopeptidase yspII ({Schizosaccharomyces} sp.) (Schizosaccharomyces pombe)	aminopeptidase yspII	M17.009	M17	M17	M	Metallo	Peptidase	32.456	1.01e-05
Cestoda	T. asiatica	TASs01028g11769m00001	MER0001009	Ape2 aminopeptidase (Saccharomyces cerevisiae)	Ape2 aminopeptidase	M01.006	M01	M01	M	Metallo	Peptidase	44.697	1.23e-33
Cestoda	T. asiatica	TASs01087g11853m00001	MER0018990	serpin Emu ({Echinococcus multilocularis}) (Echinococcus multilocularis)	serpin Emu	I04.080	I04	I04	I	Inhibitor	Inhibitor	76.623	1.25e-71
Cestoda	T. asiatica	TASs01111g11878m00001	MER0001881	deubiquitinating enzyme 14 ({Saccharomyces cerevisiae})-like peptidase (Saccharomyces cerevisiae)	deubiquitinating enzyme 14	C19.083	C19	C19	C	Cysteine	Peptidase	26.316	1.89e-06
Cestoda	T. asiatica	TASs01115g11887m00001	MER0000853	caspase-3 (Homo sapiens)	caspase-3	C14.003	C14	C14A	C	Cysteine	Peptidase	51.639	4.07e-33
Cestoda	T. asiatica	TASs01115g11888m00001	MER0002705	caspase-7 (Homo sapiens)	caspase-7	C14.004	C14	C14A	C	Cysteine	Peptidase	44	2.03e-05
Cestoda	T. asiatica	TASs01140g11916m00001	MER0023883	murinoglobulin 1 (Mus musculus)	murinoglobulin 1	I39.004	I39	I39	I	Inhibitor	Inhibitor	22.476	2.74e-16
Cestoda	T. asiatica	TASs01140g11917m00001	MER0018486	pregnancy-zone protein (Homo sapiens)	pregnancy-zone protein	I39.003	I39	I39	I	Inhibitor	Inhibitor	32.361	3.07e-46
Cestoda	T. asiatica	TASs01185g11986m00001	MER0057496	skin SASPase (Mus musculus)	skin SASPase	A28.004	A28	A28B	A	Aspartic	Peptidase	30.097	1.07e-08
Cestoda	T. asiatica	TASs01205g12006m00001	MER0000622	cathepsin L (Homo sapiens)	cathepsin L	C01.032	C01	C01A	C	Cysteine	Peptidase	54.167	1.79e-67
Cestoda	T. asiatica	TASs01358g12165m00001	MER0014122	At5g57990 ({Arabidopsis thaliana}) (Arabidopsis thaliana)	At5g57990	C19.A12	C19	C19	C	Cysteine	Peptidase	27.737	1.57e-09
Cestoda	T. asiatica	TASs01602g12375m00001	MER0000695	papain homologue (nematode) (Heterodera glycines)	papain homologue	C01.055	C01	C01A	C	Cysteine	Peptidase	57.991	4.15e-89
Cestoda	T. asiatica	TASs01616g12387m00001	MER0002746	cytosol alanyl aminopeptidase (Homo sapiens)	cytosol alanyl aminopeptidase	M01.010	M01	M01	M	Metallo	Peptidase	59.227	8.33e-96
Cestoda	T. asiatica	TASs01628g12398m00001	MER0001220	nardilysin (Rattus norvegicus)	nardilysin	M16.005	M16	M16A	M	Metallo	Peptidase	45.402	7.28e-47
Cestoda	T. asiatica	TASs01663g12424m00001	MER0199598	receptor for egg jelly 3 protein ({Strongylocentrotus purpuratus}) (Strongylocentrotus purpuratus)	receptor for egg jelly 3 protein	P02.040	P02	P02B	P	Mixed	Peptidase	34.884	7.59e-05
Cestoda	T. asiatica	TASs01727g12459m00001	MER0002746	cytosol alanyl aminopeptidase (Homo sapiens)	cytosol alanyl aminopeptidase	M01.010	M01	M01	M	Metallo	Peptidase	52.083	1.21e-41
Cestoda	T. asiatica	TASs01751g12476m00001	MER0004437	cathepsin V (Homo sapiens)	cathepsin V	C01.009	C01	C01A	C	Cysteine	Peptidase	61.29	1.62e-33
Cestoda	T. asiatica	TASs01816g12512m00001	MER0002746	cytosol alanyl aminopeptidase (Homo sapiens)	cytosol alanyl aminopeptidase	M01.010	M01	M01	M	Metallo	Peptidase	57.143	1.85e-70
Cestoda	T. asiatica	TASs01824g12518m00001	MER0002746	cytosol alanyl aminopeptidase (Homo sapiens)	cytosol alanyl aminopeptidase	M01.010	M01	M01	M	Metallo	Peptidase	72.857	3e-34
Cestoda	T. asiatica	TASs02217g12723m00001	MER0002746	cytosol alanyl aminopeptidase (Homo sapiens)	cytosol alanyl aminopeptidase	M01.010	M01	M01	M	Metallo	Peptidase	58.333	3.11e-18
Cestoda	T. asiatica	TASs02274g12755m00001	MER0002746	cytosol alanyl aminopeptidase (Homo sapiens)	cytosol alanyl aminopeptidase	M01.010	M01	M01	M	Metallo	Peptidase	63.918	1.39e-38
Cestoda	T. asiatica	TASs02339g12773m00001	MER0014122	At5g57990 ({Arabidopsis thaliana}) (Arabidopsis thaliana)	At5g57990	C19.A12	C19	C19	C	Cysteine	Peptidase	28.402	9.85e-08
Cestoda	T. asiatica	TASs02582g12868m00001	MER0199598	receptor for egg jelly 3 protein ({Strongylocentrotus purpuratus}) (Strongylocentrotus purpuratus)	receptor for egg jelly 3 protein	P02.040	P02	P02B	P	Mixed	Peptidase	34.884	3.68e-05
Cestoda	T. asiatica	TASs02631g12885m00001	MER0001711	proteasome subunit beta 4 (Homo sapiens)	proteasome subunit beta 4	T01.987	T01	T01A	T	Threonine	Peptidase	46.635	3.59e-70
Cestoda	T. asiatica	TASs03251g13063m00001	MER0001009	Ape2 aminopeptidase (Saccharomyces cerevisiae)	Ape2 aminopeptidase	M01.006	M01	M01	M	Metallo	Peptidase	45.455	7e-14
Cestoda	T. asiatica	TASs04787g13252m00001	MER0002627	ubiquitin-specific peptidase 13 (Homo sapiens)	ubiquitin-specific peptidase 13	C19.012	C19	C19	C	Cysteine	Peptidase	32.787	2.86e-07
Polyopisthocotylea	E. nipponicum	E_nip_trans_00106_m.150	MER0023023	crammer peptidase inhibitor (Drosophila melanogaster)	crammer peptidase inhibitor	I29.009	I29	I29	I	Inhibitor	Inhibitor	37.143	1.39e-05
Polyopisthocotylea	E. nipponicum	E_nip_trans_00366_m.653	MER0003735	matriptase (Homo sapiens)	matriptase	S01.302	S01	S01A	S	Serine	Peptidase	38.095	9.37e-46
Polyopisthocotylea	E. nipponicum	E_nip_trans_00411_m.733	MER0001645	proteasome subunit beta1c (Saccharomyces cerevisiae)	proteasome subunit beta1c	T01.010	T01	T01A	T	Threonine	Peptidase	48.889	3.55e-09
Polyopisthocotylea	E. nipponicum	E_nip_trans_00453_m.828	MER0017884	peptidase inhibitor 5 ({Anemonia sulcata}) (Anemonia sulcata)	peptidase inhibitor 5	I02.026	I02	I02	I	Inhibitor	Inhibitor	62.264	4.15e-20
Polyopisthocotylea	E. nipponicum	E_nip_trans_00481_m.884	MER0017884	peptidase inhibitor 5 ({Anemonia sulcata}) (Anemonia sulcata)	peptidase inhibitor 5	I02.026	I02	I02	I	Inhibitor	Inhibitor	60	7.09e-21
Polyopisthocotylea	E. nipponicum	E_nip_trans_00731_m.1514	MER0028150	calpain ({Plasmodium}-type) (Plasmodium falciparum)	calpain	C02.029	C02	C02A	C	Cysteine	Peptidase	44.037	4.88e-30
Polyopisthocotylea	E. nipponicum	E_nip_trans_01090_m.2494	MER0011348	signal peptidase (invertebrate) (Drosophila melanogaster)	signal peptidase	S26.023	S26	S26B	S	Serine	Peptidase	68.382	1.85e-70
Polyopisthocotylea	E. nipponicum	E_nip_trans_02416_m.6827	MER0175067	lysosomal 66.3 kDa protein ({Mus musculus}-type) (Mus musculus)	lysosomal 66.3 kDa protein	C95.001	C95	C95	C	Cysteine	Peptidase	30.887	4.98e-35
Polyopisthocotylea	E. nipponicum	E_nip_trans_02420_m.6867	MER0000430	serine carboxypeptidase A (Homo sapiens)	serine carboxypeptidase A	S10.002	S10	S10	S	Serine	Peptidase	41.564	2.44e-128
Polyopisthocotylea	E. nipponicum	E_nip_trans_02443_m.7083	MER0191412	HflC (Escherichia coli)	HflC	I87.001	I87	I87	I	Inhibitor	Inhibitor	21.138	1.16e-05
Polyopisthocotylea	E. nipponicum	E_nip_trans_02548_m.8058	MER0018889	squamous cell carcinoma antigen 2 (mouse-type) (Mus musculus)	squamous cell carcinoma antigen 2	I04.962	I04	I04	I	Inhibitor	Inhibitor	30.025	1.45e-44
Polyopisthocotylea	E. nipponicum	E_nip_trans_02591_m.8459	MER0003544	ubiquinol-cytochrome c reductase core protein II (Homo sapiens)	ubiquinol-cytochrome c reductase core protein II	M16.974	M16	M16B	M	Metallo	Peptidase	25.339	7.63e-12
Polyopisthocotylea	E. nipponicum	E_nip_trans_02595_m.8506	MER0023251	antigen CD109 (Homo sapiens)	antigen CD109	I39.006	I39	I39	I	Inhibitor	Inhibitor	28.024	1.08e-25
Polyopisthocotylea	E. nipponicum	E_nip_trans_02726_m.9577	MER0037853	protein phosphatase methylesterase 1 (Homo sapiens)	protein phosphatase methylesterase 1	S33.984	S33	S33	S	Serine	Peptidase	56.25	1.04e-19
Polyopisthocotylea	E. nipponicum	E_nip_trans_02749_m.9764	MER0005644	At4g04460 ({Arabidopsis thaliana}) (Arabidopsis thaliana)	At4g04460	A01.A03	A01	A01A	A	Aspartic	Peptidase	32.817	2.55e-56
Polyopisthocotylea	E. nipponicum	E_nip_trans_02773_m.9930	MER0005644	At4g04460 ({Arabidopsis thaliana}) (Arabidopsis thaliana)	At4g04460	A01.A03	A01	A01A	A	Aspartic	Peptidase	42.515	1.19e-81
Polyopisthocotylea	E. nipponicum	E_nip_trans_02824_m.10299	MER0026495	FACT complex subunit SPT16 (Homo sapiens)	FACT complex subunit SPT16	M24.974	M24	M24X	M	Metallo	Peptidase	39.286	5.48e-09
Polyopisthocotylea	E. nipponicum	E_nip_trans_02967_m.11341	MER0136439	SmCL3 peptidase ({Schistosoma}-type) (Schistosoma mansoni)	SmCL3 peptidase	C01.152	C01	C01A	C	Cysteine	Peptidase	65.022	4.43e-106
Polyopisthocotylea	E. nipponicum	E_nip_trans_03302_m.13498	MER0001645	proteasome subunit beta1c (Saccharomyces cerevisiae)	proteasome subunit beta1c	T01.010	T01	T01A	T	Threonine	Peptidase	46.701	2e-64
Polyopisthocotylea	E. nipponicum	E_nip_trans_03504_m.14662	MER0001710	proteasome subunit beta 3 (Homo sapiens)	proteasome subunit beta 3	T01.983	T01	T01A	T	Threonine	Peptidase	64.706	6.24e-92
Polyopisthocotylea	E. nipponicum	E_nip_trans_04209_m.18250	MER0000079	acrosin (Sus scrofa)	acrosin	S01.223	S01	S01A	S	Serine	Peptidase	46.512	4.1e-53
Polyopisthocotylea	E. nipponicum	E_nip_trans_04670_m.20209	MER0026802	papain homologue ({Rattus}-type) (Rattus norvegicus)	papain homologue	C01.107	C01	C01A	C	Cysteine	Peptidase	50.649	7.15e-25
Polyopisthocotylea	E. nipponicum	E_nip_trans_05128_m.21876	MER0017884	peptidase inhibitor 5 ({Anemonia sulcata}) (Anemonia sulcata)	peptidase inhibitor 5	I02.026	I02	I02	I	Inhibitor	Inhibitor	64.151	8.93e-21
Polyopisthocotylea	E. nipponicum	E_nip_trans_05151_m.21962	MER0017884	peptidase inhibitor 5 ({Anemonia sulcata}) (Anemonia sulcata)	peptidase inhibitor 5	I02.026	I02	I02	I	Inhibitor	Inhibitor	50	9.84e-12
Polyopisthocotylea	E. nipponicum	E_nip_trans_05442_m.22977	MER0047299	Mername-AA227 peptidase homologue ({Homo sapiens}) (Homo sapiens)	Mername-AA227 peptidase homologue	M24.977	M24	M24X	M	Metallo	Peptidase	24.627	1.44e-05
Polyopisthocotylea	E. nipponicum	E_nip_trans_05839_m.24152	MER0023838	E130113E03Rik protein ({Mus musculus}) and similar (Mus musculus)	E130113E03Rik protein	I04.972	I04	I04	I	Inhibitor	Inhibitor	64.516	4.07e-09
Polyopisthocotylea	E. nipponicum	E_nip_trans_05912_m.24289	MER0026802	papain homologue ({Rattus}-type) (Rattus norvegicus)	papain homologue	C01.107	C01	C01A	C	Cysteine	Peptidase	46.875	7.07e-18
Polyopisthocotylea	E. nipponicum	E_nip_trans_06011_m.24602	MER0160094	ES1 protein homolog, mitochondrial (Homo sapiens)	ES1 protein homolog, mitochondrial	C56.975	C56	C56	C	Cysteine	Peptidase	40.909	7.87e-07
Polyopisthocotylea	E. nipponicum	E_nip_trans_06016_m.24674	MER0000705	dipeptidyl-peptidase I (Rattus norvegicus)	dipeptidyl-peptidase I	C01.070	C01	C01A	C	Cysteine	Peptidase	57.511	9.11e-87
Polyopisthocotylea	E. nipponicum	E_nip_trans_06026_m.24806	MER0003544	ubiquinol-cytochrome c reductase core protein II (Homo sapiens)	ubiquinol-cytochrome c reductase core protein II	M16.974	M16	M16B	M	Metallo	Peptidase	25.556	9.89e-13
Polyopisthocotylea	E. nipponicum	E_nip_trans_06029_m.24831	MER0000392	prolyl oligopeptidase (Sus scrofa)	prolyl oligopeptidase	S09.001	S09	S09A	S	Serine	Peptidase	60.55	1.99e-90
Polyopisthocotylea	E. nipponicum	E_nip_trans_06042_m.24957	MER0136439	SmCL3 peptidase ({Schistosoma}-type) (Schistosoma mansoni)	SmCL3 peptidase	C01.152	C01	C01A	C	Cysteine	Peptidase	58.73	7.93e-25
Polyopisthocotylea	E. nipponicum	E_nip_trans_06043_m.24967	MER0136439	SmCL3 peptidase ({Schistosoma}-type) (Schistosoma mansoni)	SmCL3 peptidase	C01.152	C01	C01A	C	Cysteine	Peptidase	57.778	5.25e-10
Polyopisthocotylea	E. nipponicum	E_nip_trans_06044_m.24975	MER0000554	proteasome subunit alpha 4 (Homo sapiens)	proteasome subunit alpha 4	T01.973	T01	T01A	T	Threonine	Peptidase	59.903	1e-94
Polyopisthocotylea	E. nipponicum	E_nip_trans_06072_m.25239	MER0011493	beta5 subunit ({Drosophila melanogaster}) (Drosophila melanogaster)	beta5 subunit	T01.A06	T01	T01A	T	Threonine	Peptidase	65.347	5.62e-100
Polyopisthocotylea	E. nipponicum	E_nip_trans_06099_m.25531	MER0118868	GsCL1 peptidase ({Gnathostoma spinigerum}) (Gnathostoma spinigerum)	GsCL1 peptidase	C01.141	C01	C01A	C	Cysteine	Peptidase	46.429	2.41e-68
Polyopisthocotylea	E. nipponicum	E_nip_trans_06110_m.25709	MER0001711	proteasome subunit beta 4 (Homo sapiens)	proteasome subunit beta 4	T01.987	T01	T01A	T	Threonine	Peptidase	41.429	1.26e-54
Polyopisthocotylea	E. nipponicum	E_nip_trans_06580_m.28616	MER0000553	proteasome subunit alpha 3 (Homo sapiens)	proteasome subunit alpha 3	T01.977	T01	T01A	T	Threonine	Peptidase	68.182	7.09e-51
Polyopisthocotylea	E. nipponicum	E_nip_trans_06595_m.28744	MER0018468	alpha-2-macroglobulin (Homo sapiens)	alpha-2-macroglobulin	I39.001	I39	I39	I	Inhibitor	Inhibitor	30.952	8e-56
Polyopisthocotylea	E. nipponicum	E_nip_trans_06596_m.28760	MER0018486	pregnancy-zone protein (Homo sapiens)	pregnancy-zone protein	I39.003	I39	I39	I	Inhibitor	Inhibitor	31.187	1.28e-55
Polyopisthocotylea	E. nipponicum	E_nip_trans_06720_m.29585	MER0003200	calpain ({Schistosoma} sp.) (Schistosoma mansoni)	calpain	C02.023	C02	C02A	C	Cysteine	Peptidase	59.144	2e-110
Polyopisthocotylea	E. nipponicum	E_nip_trans_06993_m.32027	MER0018838	serpinb3b ({Mus musculus}) (Mus musculus)	serpinb3b	I04.042	I04	I04	I	Inhibitor	Inhibitor	34.101	2.21e-35
Polyopisthocotylea	E. nipponicum	E_nip_trans_07062_m.32740	MER0023038	BIRC-6 protein (Homo sapiens)	BIRC-6 protein	I32.006	I32	I32	I	Inhibitor	Inhibitor	28.148	2.24e-07
Polyopisthocotylea	E. nipponicum	E_nip_trans_07236_m.34486	MER0023883	murinoglobulin 1 (Mus musculus)	murinoglobulin 1	I39.004	I39	I39	I	Inhibitor	Inhibitor	24.737	2.99e-07
Polyopisthocotylea	E. nipponicum	E_nip_trans_07467_m.36537	MER0042914	NDRG3 protein (Homo sapiens)	NDRG3 protein	S33.987	S33	S33	S	Serine	Peptidase	25.714	1.09e-32
Polyopisthocotylea	E. nipponicum	E_nip_trans_07621_m.37975	MER0003048	CG4386 peptidase (Sarcophaga peregrina)	CG4386 peptidase	S01.316	S01	S01A	S	Serine	Peptidase	33.333	8.71e-38
Polyopisthocotylea	E. nipponicum	E_nip_trans_07695_m.38771	MER0226346	desumoylating isopeptidase 2 (Mus musculus)	desumoylating isopeptidase 2	C97.002	C97	C97	C	Cysteine	Peptidase	51.667	2.96e-47
Polyopisthocotylea	E. nipponicum	E_nip_trans_07874_m.40823	MER0001271	aminoacylase (Homo sapiens)	aminoacylase	M20.973	M20	M20A	M	Metallo	Peptidase	41.704	1.25e-112
Polyopisthocotylea	E. nipponicum	E_nip_trans_07900_m.41143	MER0017243	Y97E10AL.2 ({Caenorhabditis elegans}) (Caenorhabditis elegans)	Y97E10AL.2	S09.A78	S09	S09C	S	Serine	Peptidase	32.927	4.68e-59
Polyopisthocotylea	E. nipponicum	E_nip_trans_08011_m.41799	MER0019073	boophilin inhibitor unit 1 (Boophilus microplus)	boophilin inhibitor unit 1	I02.020	I02	I02	I	Inhibitor	Inhibitor	52.941	5.98e-16
Polyopisthocotylea	E. nipponicum	E_nip_trans_08153_m.43326	MER0005406	Rim13 peptidase (Aspergillus oryzae)	Rim13 peptidase	C02.008	C02	C02A	C	Cysteine	Peptidase	40.26	4.05e-48
Polyopisthocotylea	E. nipponicum	E_nip_trans_08387_m.45751	MER0002746	cytosol alanyl aminopeptidase (Homo sapiens)	cytosol alanyl aminopeptidase	M01.010	M01	M01	M	Metallo	Peptidase	64.103	5.3e-105
Polyopisthocotylea	E. nipponicum	E_nip_trans_08434_m.46226	MER0005493	ubiquitin-specific peptidase 16 (Homo sapiens)	ubiquitin-specific peptidase 16	C19.021	C19	C19	C	Cysteine	Peptidase	33.333	3.24e-31
Polyopisthocotylea	E. nipponicum	E_nip_trans_08572_m.47741	MER0021890	Brcc36 isopeptidase (Homo sapiens)	Brcc36 isopeptidase	M67.004	M67	M67A	M	Metallo	Peptidase	42.593	6.22e-38
Polyopisthocotylea	E. nipponicum	E_nip_trans_08632_m.48917	MER0015112	dihydropyrimidinase (Mus musculus)	dihydropyrimidinase	M38.973	M38	M38	M	Metallo	Peptidase	55.75	4.74e-164
Polyopisthocotylea	E. nipponicum	E_nip_trans_08792_m.50432	MER0002646	farnesylated-protein converting enzyme 1 (Homo sapiens)	farnesylated-protein converting enzyme 1	M48.003	M48	M48A	M	Metallo	Peptidase	48.86	4.7e-94
Polyopisthocotylea	E. nipponicum	E_nip_trans_08819_m.50781	MER0004372	proteasome subunit alpha 7 (Homo sapiens)	proteasome subunit alpha 7	T01.974	T01	T01A	T	Threonine	Peptidase	65	9.28e-90
Polyopisthocotylea	E. nipponicum	E_nip_trans_08822_m.50807	MER0004372	proteasome subunit alpha 7 (Homo sapiens)	proteasome subunit alpha 7	T01.974	T01	T01A	T	Threonine	Peptidase	60.287	2.03e-93
Polyopisthocotylea	E. nipponicum	E_nip_trans_09257_m.55719	MER0001235	leucine aminopeptidase 3 (Bos taurus)	leucine aminopeptidase 3	M17.001	M17	M17	M	Metallo	Peptidase	41.494	7.41e-105
Polyopisthocotylea	E. nipponicum	E_nip_trans_09352_m.56522	MER0011012	SENP1 peptidase (Homo sapiens)	SENP1 peptidase	C48.002	C48	C48	C	Cysteine	Peptidase	43.411	1.19e-32
Polyopisthocotylea	E. nipponicum	E_nip_trans_09434_m.57223	MER0000551	proteasome subunit beta 1 (Homo sapiens)	proteasome subunit beta 1	T01.986	T01	T01A	T	Threonine	Peptidase	50	5.81e-69
Polyopisthocotylea	E. nipponicum	E_nip_trans_09549_m.58345	MER0017367	Mername-AA195 putative peptidase (Homo sapiens)	Mername-AA195 putative peptidase	S09.053	S09	S09C	S	Serine	Peptidase	51.111	1.18e-73
Polyopisthocotylea	E. nipponicum	E_nip_trans_09609_m.58897	MER0017622	SPAC823.09c g.p. ({Schizosaccharomyces pombe}) (Schizosaccharomyces pombe)	SPAC823.09c g.p.	T02.A06	T02	T02	T	Threonine	Peptidase	33.216	2.56e-35
Polyopisthocotylea	E. nipponicum	E_nip_trans_09671_m.59579	MER0018889	squamous cell carcinoma antigen 2 (mouse-type) (Mus musculus)	squamous cell carcinoma antigen 2	I04.962	I04	I04	I	Inhibitor	Inhibitor	45	2.36e-16
Polyopisthocotylea	E. nipponicum	E_nip_trans_09681_m.59668	MER0014492	leishmanolysin-2 (Homo sapiens)	leishmanolysin-2	M08.003	M08	M08	M	Metallo	Peptidase	30.58	7.62e-74
Polyopisthocotylea	E. nipponicum	E_nip_trans_09771_m.60755	MER0011474	CG8445 protein ({Drosophila melanogaster}) (Drosophila melanogaster)	CG8445 protein	C12.A09	C12	C12	C	Cysteine	Peptidase	55.128	6.27e-19
Polyopisthocotylea	E. nipponicum	E_nip_trans_09963_m.62614	MER0005877	ubiquitin-specific peptidase 9X (Homo sapiens)	ubiquitin-specific peptidase 9X	C19.017	C19	C19	C	Cysteine	Peptidase	48.726	1.14e-89
Polyopisthocotylea	E. nipponicum	E_nip_trans_10187_m.64941	MER0029056	otubain-1 (Homo sapiens)	otubain-1	C65.001	C65	C65	C	Cysteine	Peptidase	37.107	8.93e-30
Polyopisthocotylea	E. nipponicum	E_nip_trans_10349_m.66417	MER0030188	DNA-damage inducible protein 2 (Homo sapiens)	DNA-damage inducible protein 2	A28.003	A28	A28A	A	Aspartic	Peptidase	60.976	1.43e-49
Polyopisthocotylea	E. nipponicum	E_nip_trans_10376_m.66760	MER0000430	serine carboxypeptidase A (Homo sapiens)	serine carboxypeptidase A	S10.002	S10	S10	S	Serine	Peptidase	43.243	6.12e-130
Polyopisthocotylea	E. nipponicum	E_nip_trans_10649_m.69752	MER0033254	asparagine synthetase (Homo sapiens)	asparagine synthetase	C44.974	C44	C44	C	Cysteine	Peptidase	37.975	6.39e-07
Polyopisthocotylea	E. nipponicum	E_nip_trans_10709_m.70489	MER0001248	Xaa-Pro dipeptidase (eukaryote-type) (Homo sapiens)	Xaa-Pro dipeptidase	M24.007	M24	M24B	M	Metallo	Peptidase	64.822	4.91e-119
Polyopisthocotylea	E. nipponicum	E_nip_trans_10932_m.72931	MER0437468	ctps g.p. ({Brachydanio rerio}) (Brachydanio rerio)	ctps g.p.	C26.A36	C26	C26	C	Cysteine	Peptidase	32.99	1.35e-77
Polyopisthocotylea	E. nipponicum	E_nip_trans_10976_m.73265	MER0049593	calpain B ({Gecarcinus}-type}) (Gecarcinus lateralis)	calpain B	C02.024	C02	C02A	C	Cysteine	Peptidase	63.32	2.34e-115
Polyopisthocotylea	E. nipponicum	E_nip_trans_10977_m.73290	MER0049593	calpain B ({Gecarcinus}-type}) (Gecarcinus lateralis)	calpain B	C02.024	C02	C02A	C	Cysteine	Peptidase	63.32	9.2e-116
Polyopisthocotylea	E. nipponicum	E_nip_trans_11163_m.75252	MER0000408	acylaminoacyl-peptidase (Homo sapiens)	acylaminoacyl-peptidase	S09.004	S09	S09C	S	Serine	Peptidase	31.915	1e-40
Polyopisthocotylea	E. nipponicum	E_nip_trans_11167_m.75306	MER0001884	ubiquitin-specific peptidase 8 (Homo sapiens)	ubiquitin-specific peptidase 8	C19.011	C19	C19	C	Cysteine	Peptidase	45.758	7.64e-106
Polyopisthocotylea	E. nipponicum	E_nip_trans_11234_m.75938	MER0049593	calpain B ({Gecarcinus}-type}) (Gecarcinus lateralis)	calpain B	C02.024	C02	C02A	C	Cysteine	Peptidase	54.513	5.46e-99
Polyopisthocotylea	E. nipponicum	E_nip_trans_11432_m.78246	MER0005534	BACE2 g.p. ({Homo sapiens}) (Homo sapiens)	BACE2 g.p.	A01.041	A01	A01A	A	Aspartic	Peptidase	26.667	7.4e-26
Polyopisthocotylea	E. nipponicum	E_nip_trans_11554_m.79831	MER0006118	tryptase-6 (Homo sapiens)	tryptase-6	S01.075	S01	S01A	S	Serine	Peptidase	39.738	1.88e-51
Polyopisthocotylea	E. nipponicum	E_nip_trans_11622_m.80547	MER0015112	dihydropyrimidinase (Mus musculus)	dihydropyrimidinase	M38.973	M38	M38	M	Metallo	Peptidase	31.834	3.31e-34
Polyopisthocotylea	E. nipponicum	E_nip_trans_11669_m.81164	MER0030133	eukaryotic translation initiation factor 3 subunit F (Homo sapiens)	eukaryotic translation initiation factor 3 subunit F	M67.974	M67	M67X	M	Metallo	Peptidase	40.152	7.99e-58
Polyopisthocotylea	E. nipponicum	E_nip_trans_11841_m.83263	MER0015095	glutaminyl cyclase (Homo sapiens)	glutaminyl cyclase	M28.974	M28	M28X	M	Metallo	Peptidase	39.655	1.41e-65
Polyopisthocotylea	E. nipponicum	E_nip_trans_11980_m.84644	MER0000002	chymotrypsin A (cattle-type) (Bos taurus)	chymotrypsin A	S01.001	S01	S01A	S	Serine	Peptidase	35.106	5.06e-13
Polyopisthocotylea	E. nipponicum	E_nip_trans_12556_m.90540	MER0002694	ubpA ({Dictyostelium discoideum}) (Dictyostelium discoideum)	ubpA	C19.104	C19	C19	C	Cysteine	Peptidase	34.382	1.9e-76
Polyopisthocotylea	E. nipponicum	E_nip_trans_12652_m.91484	MER0017239	CG18642 ({Drosophila melanogaster}) (Drosophila melanogaster)	CG18642	S09.A68	S09	S09C	S	Serine	Peptidase	42.763	2.63e-33
Polyopisthocotylea	E. nipponicum	E_nip_trans_12711_m.92120	MER0011819	invadolysin (invertebrate-type) (Drosophila melanogaster)	invadolysin	M08.002	M08	M08	M	Metallo	Peptidase	26.753	7.27e-46
Polyopisthocotylea	E. nipponicum	E_nip_trans_12743_m.92382	MER0004988	site-1 peptidase (Cricetulus griseus)	site-1 peptidase	S08.063	S08	S08A	S	Serine	Peptidase	59.091	3.19e-87
Polyopisthocotylea	E. nipponicum	E_nip_trans_12759_m.92612	MER0014492	leishmanolysin-2 (Homo sapiens)	leishmanolysin-2	M08.003	M08	M08	M	Metallo	Peptidase	32.316	2.22e-75
Polyopisthocotylea	E. nipponicum	E_nip_trans_12910_m.94359	MER0001799	plasmepsin-1 (Plasmodium falciparum)	plasmepsin-1	A01.022	A01	A01A	A	Aspartic	Peptidase	67.857	2.35e-08
Polyopisthocotylea	E. nipponicum	E_nip_trans_12974_m.94993	MER0005496	Afg3-like protein 2 (Homo sapiens)	Afg3-like protein 2	M41.007	M41	M41	M	Metallo	Peptidase	65.637	1.81e-119
Polyopisthocotylea	E. nipponicum	E_nip_trans_13059_m.95845	MER0037840	protein bat5 (Homo sapiens)	protein bat5	S09.065	S09	S09X	S	Serine	Peptidase	40.989	7.37e-71
Polyopisthocotylea	E. nipponicum	E_nip_trans_13290_m.98215	MER0059805	F38A5.1 protein ({Caenorhabditis elegans}) (Caenorhabditis elegans)	F38A5.1 protein	C78.A03	C78	C78A	C	Cysteine	Peptidase	46.009	3.42e-60
Polyopisthocotylea	E. nipponicum	E_nip_trans_13291_m.98225	MER0059805	F38A5.1 protein ({Caenorhabditis elegans}) (Caenorhabditis elegans)	F38A5.1 protein	C78.A03	C78	C78A	C	Cysteine	Peptidase	46.009	4.95e-62
Polyopisthocotylea	E. nipponicum	E_nip_trans_13302_m.98317	MER0003457	neurotrypsin (Mus musculus)	neurotrypsin	S01.237	S01	S01A	S	Serine	Peptidase	40.816	1.5e-13
Polyopisthocotylea	E. nipponicum	E_nip_trans_13545_m.100611	MER0000718	calpamodulin (Homo sapiens)	calpamodulin	C02.971	C02	C02A	C	Cysteine	Peptidase	29.524	2.3e-37
Polyopisthocotylea	E. nipponicum	E_nip_trans_13632_m.101517	MER0030149	dihydropyrimidinase related protein-4 (Homo sapiens)	dihydropyrimidinase related protein-4	M38.977	M38	M38	M	Metallo	Peptidase	44.715	1.7e-24
Polyopisthocotylea	E. nipponicum	E_nip_trans_13805_m.103392	MER0029325	OH-TCI trypsin/chymotrypsin inhibitor ({Ophiophagus hannah}) (Ophiophagus hannah)	OH-TCI trypsin/chymotrypsin inhibitor	I02.055	I02	I02	I	Inhibitor	Inhibitor	37.097	6.52e-10
Polyopisthocotylea	E. nipponicum	E_nip_trans_14053_m.105842	MER0044627	nicalin (Homo sapiens)	nicalin	M28.978	M28	M28X	M	Metallo	Peptidase	39.45	1.57e-47
Polyopisthocotylea	E. nipponicum	E_nip_trans_14085_m.106065	MER0011440	CG11956 protein ({Drosophila melanogaster}) (Drosophila melanogaster)	CG11956 protein	M01.A09	M01	M01	M	Metallo	Peptidase	49.545	4.03e-76
Polyopisthocotylea	E. nipponicum	E_nip_trans_14140_m.106625	MER0079520	leucine aminopeptidase ({Fasciola}-type) (Fasciola hepatica)	leucine aminopeptidase	M17.011	M17	M17	M	Metallo	Peptidase	61.42	0
Polyopisthocotylea	E. nipponicum	E_nip_trans_14169_m.106900	MER0013997	necepsin-2 (Necator americanus)	necepsin-2	A01.068	A01	A01A	A	Aspartic	Peptidase	33.134	2.66e-60
Polyopisthocotylea	E. nipponicum	E_nip_trans_14245_m.107637	MER0013929	mitochondrial methionyl aminopeptidase (Mus musculus)	mitochondrial methionyl aminopeptidase	M24.028	M24	M24A	M	Metallo	Peptidase	28.319	2.42e-30
Polyopisthocotylea	E. nipponicum	E_nip_trans_14264_m.107805	MER0026493	Tata binding protein associated factor (Homo sapiens)	Tata binding protein associated factor	M01.972	M01	M01	M	Metallo	Peptidase	35.714	5.17e-31
Polyopisthocotylea	E. nipponicum	E_nip_trans_14273_m.107863	MER0015452	rhomboid-2 ({Drosophila}-type) (Drosophila melanogaster)	rhomboid-2	S54.010	S54	S54	S	Serine	Peptidase	37.643	6.49e-53
Polyopisthocotylea	E. nipponicum	E_nip_trans_14274_m.107880	MER0020201	rhomboid-4 (insect) (Drosophila melanogaster)	rhomboid-4	S54.012	S54	S54	S	Serine	Peptidase	35.95	5.11e-50
Polyopisthocotylea	E. nipponicum	E_nip_trans_14319_m.108338	MER0001056	endothelin-converting enzyme 1 (Bos taurus)	endothelin-converting enzyme 1	M13.002	M13	M13	M	Metallo	Peptidase	31.938	8.38e-68
Polyopisthocotylea	E. nipponicum	E_nip_trans_14432_m.109503	MER0000495	PIM1 peptidase (Homo sapiens)	PIM1 peptidase	S16.002	S16	S16	S	Serine	Peptidase	51.125	1.14e-90
Polyopisthocotylea	E. nipponicum	E_nip_trans_14470_m.109791	MER0063684	textilinin-1 ({Pseudonaja textilis}) (Pseudonaja textilis)	textilinin-1	I02.052	I02	I02	I	Inhibitor	Inhibitor	59.259	7.63e-16
Polyopisthocotylea	E. nipponicum	E_nip_trans_14563_m.110692	MER0029866	phosphatidylethanolamine-binding protein (Homo sapiens)	phosphatidylethanolamine-binding protein	I51.002	I51	I51	I	Inhibitor	Inhibitor	27.027	2.67e-06
Polyopisthocotylea	E. nipponicum	E_nip_trans_14564_m.110702	MER0037142	melanotransferrin domain 2 (Homo sapiens)	melanotransferrin domain 2	S60.976	S60	S60	S	Serine	Peptidase	35.511	4.87e-65
Polyopisthocotylea	E. nipponicum	E_nip_trans_14665_m.111674	MER0006297	SPAP8A3.12c g.p. ({Schizosaccharomyces pombe}) (Schizosaccharomyces pombe)	SPAP8A3.12c g.p.	S08.A56	S08	S08A	S	Serine	Peptidase	27.485	1.18e-30
Polyopisthocotylea	E. nipponicum	E_nip_trans_14942_m.114390	MER0018608	survivin (Homo sapiens)	survivin	I32.005	I32	I32	I	Inhibitor	Inhibitor	32.143	4.05e-21
Polyopisthocotylea	E. nipponicum	E_nip_trans_15044_m.115345	MER0167725	spartan peptidase (Homo sapiens)	spartan peptidase	M100.001	M100	M100	M	Metallo	Peptidase	65.775	3.08e-100
Polyopisthocotylea	E. nipponicum	E_nip_trans_15113_m.115989	MER0000695	papain homologue (nematode) (Heterodera glycines)	papain homologue	C01.055	C01	C01A	C	Cysteine	Peptidase	45.74	2.09e-62
Polyopisthocotylea	E. nipponicum	E_nip_trans_15212_m.116910	MER0014636	ubiquitin-specific peptidase 47 (Homo sapiens)	ubiquitin-specific peptidase 47	C19.055	C19	C19	C	Cysteine	Peptidase	52.703	1.97e-41
Polyopisthocotylea	E. nipponicum	E_nip_trans_15294_m.117699	MER0014637	ubiquitin-specific peptidase 38 (Homo sapiens)	ubiquitin-specific peptidase 38	C19.056	C19	C19	C	Cysteine	Peptidase	28.017	7.86e-10
Polyopisthocotylea	E. nipponicum	E_nip_trans_15359_m.118351	MER0000375	furin (Homo sapiens)	furin	S08.071	S08	S08B	S	Serine	Peptidase	45.69	3.02e-26
Polyopisthocotylea	E. nipponicum	E_nip_trans_15447_m.119181	MER0005767	dihydro-orotase (Homo sapiens)	dihydro-orotase	M38.972	M38	M38	M	Metallo	Peptidase	52.874	5.52e-25
Polyopisthocotylea	E. nipponicum	E_nip_trans_15599_m.120454	MER0011509	CG1882 protein ({Drosophila melanogaster}) (Drosophila melanogaster)	CG1882 protein	S33.A84	S33	S33	S	Serine	Peptidase	38.69	3.64e-74
Polyopisthocotylea	E. nipponicum	E_nip_trans_15777_m.122203	MER0023038	BIRC-6 protein (Homo sapiens)	BIRC-6 protein	I32.006	I32	I32	I	Inhibitor	Inhibitor	32.824	5.51e-12
Polyopisthocotylea	E. nipponicum	E_nip_trans_15867_m.122948	MER0002211	peptidase Clp (type 3) (Homo sapiens)	peptidase Clp	S14.003	S14	S14	S	Serine	Peptidase	67.157	1.39e-104
Polyopisthocotylea	E. nipponicum	E_nip_trans_15976_m.124101	MER0019759	AT4g33090 g.p. ({Arabidopsis thaliana}) (Arabidopsis thaliana)	AT4g33090 g.p.	M01.A25	M01	M01	M	Metallo	Peptidase	53.913	5.45e-84
Polyopisthocotylea	E. nipponicum	E_nip_trans_16005_m.124385	MER0005767	dihydro-orotase (Homo sapiens)	dihydro-orotase	M38.972	M38	M38	M	Metallo	Peptidase	67.368	7.56e-82
Polyopisthocotylea	E. nipponicum	E_nip_trans_16165_m.125905	MER1108685	ZUP1 g.p. ({Homo sapiens}) (Homo sapiens)	ZUP1 g.p.	C78.003	C78	C78B	C	Cysteine	Peptidase	33.5	4.97e-29
Polyopisthocotylea	E. nipponicum	E_nip_trans_16437_m.128270	MER0018990	serpin Emu ({Echinococcus multilocularis}) (Echinococcus multilocularis)	serpin Emu	I04.080	I04	I04	I	Inhibitor	Inhibitor	34.794	1.3e-54
Polyopisthocotylea	E. nipponicum	E_nip_trans_16492_m.128708	MER0002477	glycosylphosphatidylinositol:protein transamidase (Saccharomyces cerevisiae)	glycosylphosphatidylinositol:protein transamidase	C13.005	C13	C13	C	Cysteine	Peptidase	55.639	1.53e-108
Polyopisthocotylea	E. nipponicum	E_nip_trans_16502_m.128784	MER0013775	CG8494 protein ({Drosophila melanogaster}) (Drosophila melanogaster)	CG8494 protein	C19.A26	C19	C19	C	Cysteine	Peptidase	31.864	7.1e-30
Polyopisthocotylea	E. nipponicum	E_nip_trans_16661_m.130242	MER0017851	plasma kallikrein inhibitor ({Oxyuranus} sp.) (Oxyuranus scutellatus)	plasma kallikrein inhibitor	I02.062	I02	I02	I	Inhibitor	Inhibitor	57.407	7.4e-15
Polyopisthocotylea	E. nipponicum	E_nip_trans_16734_m.130877	MER0003620	cercarial elastase ({Schistosoma} sp.) (Schistosoma mansoni)	cercarial elastase	S01.144	S01	S01C	S	Serine	Peptidase	27.854	4.33e-11
Polyopisthocotylea	E. nipponicum	E_nip_trans_16776_m.131214	MER0001603	KPC1-type peptidase (Caenorhabditis elegans)	KPC1-type peptidase	S08.047	S08	S08B	S	Serine	Peptidase	61.6	1.42e-112
Polyopisthocotylea	E. nipponicum	E_nip_trans_16842_m.131816	MER0116559	YOD1 peptidase (Homo sapiens)	YOD1 peptidase	C85.007	C85	C85B	C	Cysteine	Peptidase	54.639	2.18e-34
Polyopisthocotylea	E. nipponicum	E_nip_trans_16985_m.133014	MER0017817	elastase inhibitor ({Anemonia sulcata}) (Anemonia sulcata)	elastase inhibitor	I01.018	I01	I01	I	Inhibitor	Inhibitor	38.983	1.51e-06
Polyopisthocotylea	E. nipponicum	E_nip_trans_17060_m.133605	MER0031610	Williams-Beuren syndrome critical region protein 21 epoxide hydrolase (Homo sapiens)	Williams-Beuren syndrome critical region protein 21 epoxide hydrolase	S33.976	S33	S33	S	Serine	Peptidase	37.945	1.76e-50
Polyopisthocotylea	E. nipponicum	E_nip_trans_17771_m.139007	MER0000853	caspase-3 (Homo sapiens)	caspase-3	C14.003	C14	C14A	C	Cysteine	Peptidase	44.068	4.81e-66
Polyopisthocotylea	E. nipponicum	E_nip_trans_17871_m.139673	MER0029052	trabid peptidase (Homo sapiens)	trabid peptidase	C64.004	C64	C64	C	Cysteine	Peptidase	54.545	1.65e-48
Polyopisthocotylea	E. nipponicum	E_nip_trans_18080_m.141202	MER0192109	furin A ({Brachydanio rerio}) (Brachydanio rerio)	furin A	S08.152	S08	S08B	S	Serine	Peptidase	38.15	7.76e-38
Polyopisthocotylea	E. nipponicum	E_nip_trans_18535_m.144512	MER0021865	Mername-AA165 peptidase (Homo sapiens)	Mername-AA165 peptidase	M67.003	M67	M67C	M	Metallo	Peptidase	51.316	3.45e-51
Polyopisthocotylea	E. nipponicum	E_nip_trans_19311_m.149619	MER0191412	HflC (Escherichia coli)	HflC	I87.001	I87	I87	I	Inhibitor	Inhibitor	25.83	1.15e-12
Polyopisthocotylea	E. nipponicum	E_nip_trans_19649_m.151813	MER0022410	ovochymase-2 (Homo sapiens)	ovochymase-2	S01.320	S01	S01A	S	Serine	Peptidase	33.071	1.13e-36
Polyopisthocotylea	E. nipponicum	E_nip_trans_19967_m.153785	MER0034745	2210023G05RIK protein (Mus musculus)	2210023G05RIK protein	S09.961	S09	S09X	S	Serine	Peptidase	33.036	4.79e-34
Polyopisthocotylea	E. nipponicum	E_nip_trans_20051_m.154282	MER0017878	chelonianin inhibitor unit 1 (Caretta caretta)	chelonianin inhibitor unit 1	I02.022	I02	I02	I	Inhibitor	Inhibitor	43.396	1.12e-11
Polyopisthocotylea	E. nipponicum	E_nip_trans_20066_m.154434	MER0004528	iRhom1 (Homo sapiens)	iRhom1	S54.952	S54	S54	S	Serine	Peptidase	48.322	1.3e-42
Polyopisthocotylea	E. nipponicum	E_nip_trans_20067_m.154450	MER0004528	iRhom1 (Homo sapiens)	iRhom1	S54.952	S54	S54	S	Serine	Peptidase	42.138	2.93e-37
Polyopisthocotylea	E. nipponicum	E_nip_trans_20068_m.154486	MER0004165	iRhom2 (Mus musculus)	iRhom2	S54.953	S54	S54	S	Serine	Peptidase	49.398	1.07e-20
Polyopisthocotylea	E. nipponicum	E_nip_trans_20423_m.156581	MER0014638	ubiquitin-specific peptidase 44 (Homo sapiens)	ubiquitin-specific peptidase 44	C19.057	C19	C19	C	Cysteine	Peptidase	55	5.05e-20
Polyopisthocotylea	E. nipponicum	E_nip_trans_20722_m.158210	MER0059846	YheT protein ({Escherichi coli}) (Escherichia coli)	YheT protein	S33.A46	S33	S33	S	Serine	Peptidase	34.118	1.61e-09
Polyopisthocotylea	E. nipponicum	E_nip_trans_20943_m.159407	MER0064643	proliferation-associated protein 2G4 (Rattus norvegicus)	proliferation-associated protein 2G4	M24.978	M24	M24X	M	Metallo	Peptidase	51.429	2.97e-08
Polyopisthocotylea	E. nipponicum	E_nip_trans_21030_m.159988	MER0199690	Abhd2a protein (Mus musculus)	Abhd2a protein	S33.A56	S33	S33	S	Serine	Peptidase	26.144	3.72e-11
Polyopisthocotylea	E. nipponicum	E_nip_trans_21263_m.161266	MER0004321	aminopeptidase P1 (Homo sapiens)	aminopeptidase P1	M24.009	M24	M24B	M	Metallo	Peptidase	41.608	6.31e-57
Polyopisthocotylea	E. nipponicum	E_nip_trans_21345_m.161741	MER0014492	leishmanolysin-2 (Homo sapiens)	leishmanolysin-2	M08.003	M08	M08	M	Metallo	Peptidase	31.004	1.1e-74
Polyopisthocotylea	E. nipponicum	E_nip_trans_21689_m.163535	MER0002577	HtrA1 peptidase ({Homo sapiens}-type) (Homo sapiens)	HtrA1 peptidase	S01.277	S01	S01C	S	Serine	Peptidase	50	2.66e-44
Polyopisthocotylea	E. nipponicum	E_nip_trans_21715_m.163657	MER0000183	apolipoprotein (Homo sapiens)	apolipoprotein	S01.999	S01	S01A	S	Serine	Peptidase	53.191	4.42e-11
Polyopisthocotylea	E. nipponicum	E_nip_trans_21786_m.164007	MER0034963	lact-5 g.p. ({Caenorhabditis elegans}) (Caenorhabditis elegans)	lact-5 g.p.	S12.A10	S12	S12	S	Serine	Peptidase	30.545	8.64e-29
Polyopisthocotylea	E. nipponicum	E_nip_trans_22154_m.165660	MER0001220	nardilysin (Rattus norvegicus)	nardilysin	M16.005	M16	M16A	M	Metallo	Peptidase	54.815	5.03e-48
Polyopisthocotylea	E. nipponicum	E_nip_trans_22260_m.166219	MER0020511	follistatin (Homo sapiens)	follistatin	I01.966	I01	I01	I	Inhibitor	Inhibitor	40.351	5.72e-08
Polyopisthocotylea	E. nipponicum	E_nip_trans_22571_m.167757	MER0472834	kyphoscoliosis peptidase (Mus musculus)	kyphoscoliosis peptidase	C110.001	C110	C110	C	Cysteine	Peptidase	35.577	2.9e-18
Polyopisthocotylea	E. nipponicum	E_nip_trans_22735_m.168529	MER0023251	antigen CD109 (Homo sapiens)	antigen CD109	I39.006	I39	I39	I	Inhibitor	Inhibitor	29.664	7.82e-31
Polyopisthocotylea	E. nipponicum	E_nip_trans_23348_m.171253	MER0024824	DDB_G0274827 ({Dictyostelium discoideum}) (Dictyostelium discoideum)	DDB_G0274827	C19.A71	C19	C19	C	Cysteine	Peptidase	33.333	4.67e-52
Polyopisthocotylea	E. nipponicum	E_nip_trans_23855_m.173259	MER0011819	invadolysin (invertebrate-type) (Drosophila melanogaster)	invadolysin	M08.002	M08	M08	M	Metallo	Peptidase	36.029	2.42e-22
Polyopisthocotylea	E. nipponicum	E_nip_trans_24860_m.176857	MER0029049	Y50C1A.1 protein ({Caenorhabditis elegans}) (Caenorhabditis elegans)	Y50C1A.1 protein	C64.A01	C64	C64	C	Cysteine	Peptidase	52.174	4.09e-28
Polyopisthocotylea	E. nipponicum	E_nip_trans_24992_m.177335	MER0000855	caspase-2 (Mus musculus)	caspase-2	C14.006	C14	C14A	C	Cysteine	Peptidase	30.544	2.49e-35
Polyopisthocotylea	E. nipponicum	E_nip_trans_25201_m.177964	MER0023251	antigen CD109 (Homo sapiens)	antigen CD109	I39.006	I39	I39	I	Inhibitor	Inhibitor	20.031	5.44e-25
Polyopisthocotylea	E. nipponicum	E_nip_trans_25901_m.180132	MER0019073	boophilin inhibitor unit 1 (Boophilus microplus)	boophilin inhibitor unit 1	I02.020	I02	I02	I	Inhibitor	Inhibitor	47.368	1.07e-08
Polyopisthocotylea	E. nipponicum	E_nip_trans_27222_m.184461	MER0003556	SVH-1 peptidase ({Caenorhabditis elegans}) (Caenorhabditis elegans)	SVH-1 peptidase	S01.B69	S01	S01A	S	Serine	Peptidase	43.388	2.64e-53
Polyopisthocotylea	E. nipponicum	E_nip_trans_27233_m.184564	MER0209507	lysophospholipase II ({Homo sapiens}) (Homo sapiens)	lysophospholipase II	S09.025	S09	S09X	S	Serine	Peptidase	45.946	5.11e-26
Polyopisthocotylea	E. nipponicum	E_nip_trans_27264_m.184894	MER0000136	tryptase beta (Homo sapiens)	tryptase beta	S01.015	S01	S01A	S	Serine	Peptidase	31.338	1.44e-31
Polyopisthocotylea	E. nipponicum	E_nip_trans_27597_m.187210	MER0018889	squamous cell carcinoma antigen 2 (mouse-type) (Mus musculus)	squamous cell carcinoma antigen 2	I04.962	I04	I04	I	Inhibitor	Inhibitor	34.328	3.59e-40
Polyopisthocotylea	E. nipponicum	E_nip_trans_27619_m.187394	MER0191412	HflC (Escherichia coli)	HflC	I87.001	I87	I87	I	Inhibitor	Inhibitor	26.087	1.09e-05
Polyopisthocotylea	E. nipponicum	E_nip_trans_27738_m.188552	MER0006058	dipeptidyl-peptidase II (Rattus norvegicus)	dipeptidyl-peptidase II	S28.002	S28	S28	S	Serine	Peptidase	43.038	2.13e-18
Polyopisthocotylea	E. nipponicum	E_nip_trans_28192_m.192369	MER0005644	At4g04460 ({Arabidopsis thaliana}) (Arabidopsis thaliana)	At4g04460	A01.A03	A01	A01A	A	Aspartic	Peptidase	44.813	7.65e-65
Polyopisthocotylea	E. nipponicum	E_nip_trans_28196_m.192422	MER0049618	LOC559077 g.p. ({Brachydanio rerio}) (Brachydanio rerio)	LOC559077 g.p.	C48.A21	C48	C48	C	Cysteine	Peptidase	29.814	2.54e-32
Polyopisthocotylea	E. nipponicum	E_nip_trans_28477_m.195033	MER0022005	F37A4.5 protein ({Caenorhabditis elegans}) (Caenorhabditis elegans)	F37A4.5 protein	M67.A10	M67	M67A	M	Metallo	Peptidase	55.305	1.48e-113
Polyopisthocotylea	E. nipponicum	E_nip_trans_28552_m.195795	MER0064643	proliferation-associated protein 2G4 (Rattus norvegicus)	proliferation-associated protein 2G4	M24.978	M24	M24X	M	Metallo	Peptidase	54.386	3.34e-131
Polyopisthocotylea	E. nipponicum	E_nip_trans_28619_m.196447	MER0002066	ubiquitin-specific peptidase 5 (Homo sapiens)	ubiquitin-specific peptidase 5	C19.001	C19	C19	C	Cysteine	Peptidase	38.182	2.54e-25
Polyopisthocotylea	E. nipponicum	E_nip_trans_28808_m.198298	MER0011819	invadolysin (invertebrate-type) (Drosophila melanogaster)	invadolysin	M08.002	M08	M08	M	Metallo	Peptidase	43.75	3.26e-20
Polyopisthocotylea	E. nipponicum	E_nip_trans_28811_m.198315	MER0014492	leishmanolysin-2 (Homo sapiens)	leishmanolysin-2	M08.003	M08	M08	M	Metallo	Peptidase	51.111	5.1e-10
Polyopisthocotylea	E. nipponicum	E_nip_trans_28812_m.198322	MER0011819	invadolysin (invertebrate-type) (Drosophila melanogaster)	invadolysin	M08.002	M08	M08	M	Metallo	Peptidase	27.273	4.51e-09
Polyopisthocotylea	E. nipponicum	E_nip_trans_28934_m.199522	MER1251425	MINDY-4 peptidase (Homo sapiens)	MINDY-4 peptidase	C121.001	C121	C121	C	Cysteine	Peptidase	35.271	1.71e-34
Polyopisthocotylea	E. nipponicum	E_nip_trans_29095_m.200837	MER0017371	Mername-AA197 putative peptidase (Homo sapiens)	Mername-AA197 putative peptidase	S09.055	S09	S09C	S	Serine	Peptidase	49.099	1.21e-73
Polyopisthocotylea	E. nipponicum	E_nip_trans_29453_m.204061	MER0001056	endothelin-converting enzyme 1 (Bos taurus)	endothelin-converting enzyme 1	M13.002	M13	M13	M	Metallo	Peptidase	33.429	1.34e-130
Polyopisthocotylea	E. nipponicum	E_nip_trans_29459_m.204126	MER0000430	serine carboxypeptidase A (Homo sapiens)	serine carboxypeptidase A	S10.002	S10	S10	S	Serine	Peptidase	40.833	3.3e-117
Polyopisthocotylea	E. nipponicum	E_nip_trans_29513_m.204645	MER0001013	leukotriene A4 hydrolase (Homo sapiens)	leukotriene A4 hydrolase	M01.004	M01	M01	M	Metallo	Peptidase	49.194	8.3e-84
Polyopisthocotylea	E. nipponicum	E_nip_trans_29514_m.204662	MER0002896	ubiquitin-specific peptidase 7 (Homo sapiens)	ubiquitin-specific peptidase 7	C19.016	C19	C19	C	Cysteine	Peptidase	64.451	5.83e-154
Polyopisthocotylea	E. nipponicum	E_nip_trans_29693_m.206380	MER0000836	ubiquitinyl hydrolase-L3 (Homo sapiens)	ubiquitinyl hydrolase-L3	C12.003	C12	C12	C	Cysteine	Peptidase	34.529	1.17e-36
Polyopisthocotylea	E. nipponicum	E_nip_trans_30286_m.211968	MER0017884	peptidase inhibitor 5 ({Anemonia sulcata}) (Anemonia sulcata)	peptidase inhibitor 5	I02.026	I02	I02	I	Inhibitor	Inhibitor	54.902	4.65e-15
Polyopisthocotylea	E. nipponicum	E_nip_trans_30287_m.211982	MER0017884	peptidase inhibitor 5 ({Anemonia sulcata}) (Anemonia sulcata)	peptidase inhibitor 5	I02.026	I02	I02	I	Inhibitor	Inhibitor	54.237	4.4e-15
Polyopisthocotylea	E. nipponicum	E_nip_trans_30288_m.211996	MER0155237	hemalin ({Haemaphysalis longicornis}) (Haemaphysalis longicornis)	hemalin	I02.057	I02	I02	I	Inhibitor	Inhibitor	56.863	8.11e-15
Polyopisthocotylea	E. nipponicum	E_nip_trans_30489_m.213773	MER0024824	DDB_G0274827 ({Dictyostelium discoideum}) (Dictyostelium discoideum)	DDB_G0274827	C19.A71	C19	C19	C	Cysteine	Peptidase	31.398	2.91e-53
Polyopisthocotylea	E. nipponicum	E_nip_trans_31309_m.220804	MER0033186	probable imidazolonepropionase (Homo sapiens)	probable imidazolonepropionase	M38.980	M38	M38	M	Metallo	Peptidase	57.325	2.72e-126
Polyopisthocotylea	E. nipponicum	E_nip_trans_31645_m.223677	MER0004246	RCE1 peptidase ({Homo sapiens}-type) (Homo sapiens)	RCE1 peptidase	M79.002	M79	M79	M	Metallo	Peptidase	33.333	2.79e-31
Polyopisthocotylea	E. nipponicum	E_nip_trans_31758_m.224535	MER0011700	lact-9 g.p. ({Caenorhabditis elegans}) (Caenorhabditis elegans)	lact-9 g.p.	S12.A16	S12	S12	S	Serine	Peptidase	39.037	3.07e-32
Polyopisthocotylea	E. nipponicum	E_nip_trans_31900_m.225832	MER0142516	nardilysin unit 3 (Mus musculus)	nardilysin unit 3	M16.987	M16	M16A	M	Metallo	Peptidase	26.536	4.11e-22
Polyopisthocotylea	E. nipponicum	E_nip_trans_32554_m.230967	MER0017884	peptidase inhibitor 5 ({Anemonia sulcata}) (Anemonia sulcata)	peptidase inhibitor 5	I02.026	I02	I02	I	Inhibitor	Inhibitor	50	2.39e-15
Polyopisthocotylea	E. nipponicum	E_nip_trans_32611_m.231356	MER0001603	KPC1-type peptidase (Caenorhabditis elegans)	KPC1-type peptidase	S08.047	S08	S08B	S	Serine	Peptidase	61.161	2.1e-93
Polyopisthocotylea	E. nipponicum	E_nip_trans_32693_m.231965	MER0000705	dipeptidyl-peptidase I (Rattus norvegicus)	dipeptidyl-peptidase I	C01.070	C01	C01A	C	Cysteine	Peptidase	53.333	5.3e-66
Polyopisthocotylea	E. nipponicum	E_nip_trans_32711_m.232104	MER0000705	dipeptidyl-peptidase I (Rattus norvegicus)	dipeptidyl-peptidase I	C01.070	C01	C01A	C	Cysteine	Peptidase	55.349	3.56e-73
Polyopisthocotylea	E. nipponicum	E_nip_trans_32766_m.232485	MER0011153	CG3097 protein ({Drosophila melanogaster}) (Drosophila melanogaster)	CG3097 protein	M14.A19	M14	M14A	M	Metallo	Peptidase	37.942	2.66e-70
Polyopisthocotylea	E. nipponicum	E_nip_trans_33296_m.236292	MER0017844	amyloid precursor-like protein 2 (Homo sapiens)	amyloid precursor-like protein 2	I02.016	I02	I02	I	Inhibitor	Inhibitor	46.429	1.08e-14
Polyopisthocotylea	E. nipponicum	E_nip_trans_33365_m.236787	MER0017243	Y97E10AL.2 ({Caenorhabditis elegans}) (Caenorhabditis elegans)	Y97E10AL.2	S09.A78	S09	S09C	S	Serine	Peptidase	32.523	2.13e-55
Polyopisthocotylea	E. nipponicum	E_nip_trans_33445_m.237390	MER0017884	peptidase inhibitor 5 ({Anemonia sulcata}) (Anemonia sulcata)	peptidase inhibitor 5	I02.026	I02	I02	I	Inhibitor	Inhibitor	54.545	1.62e-15
Polyopisthocotylea	E. nipponicum	E_nip_trans_34441_m.243368	MER0014638	ubiquitin-specific peptidase 44 (Homo sapiens)	ubiquitin-specific peptidase 44	C19.057	C19	C19	C	Cysteine	Peptidase	41.463	5.27e-32
Polyopisthocotylea	E. nipponicum	E_nip_trans_34895_m.245835	MER0011838	endothelin-converting enzyme-like 1 endopeptidase (Mus musculus)	endothelin-converting enzyme-like 1 endopeptidase	M13.007	M13	M13	M	Metallo	Peptidase	22.602	2.58e-31
Polyopisthocotylea	E. nipponicum	E_nip_trans_36916_m.254403	MER0003374	aspartyl aminopeptidase (Mus musculus)	aspartyl aminopeptidase	M18.002	M18	M18	M	Metallo	Peptidase	40.891	1.68e-127
Polyopisthocotylea	E. nipponicum	E_nip_trans_37908_m.257465	MER0160094	ES1 protein homolog, mitochondrial (Homo sapiens)	ES1 protein homolog, mitochondrial	C56.975	C56	C56	C	Cysteine	Peptidase	46.479	9.94e-18
Polyopisthocotylea	E. nipponicum	E_nip_trans_37917_m.257549	MER0000392	prolyl oligopeptidase (Sus scrofa)	prolyl oligopeptidase	S09.001	S09	S09A	S	Serine	Peptidase	59.574	2.64e-122
Polyopisthocotylea	E. nipponicum	E_nip_trans_37948_m.257852	MER0136439	SmCL3 peptidase ({Schistosoma}-type) (Schistosoma mansoni)	SmCL3 peptidase	C01.152	C01	C01A	C	Cysteine	Peptidase	60.36	2.89e-98
Polyopisthocotylea	E. nipponicum	E_nip_trans_37987_m.258185	MER0018380	cytotoxic T-lymphocyte antigen-2 beta (Mus musculus)	cytotoxic T-lymphocyte antigen-2 beta	I29.008	I29	I29	I	Inhibitor	Inhibitor	40	4.2e-12
Polyopisthocotylea	E. nipponicum	E_nip_trans_38056_m.258294	MER0017889	Kunitz inhibitor ({Heteractis crispa}-type) (Heteractis crispa)	Kunitz inhibitor	I02.061	I02	I02	I	Inhibitor	Inhibitor	48.148	1.32e-09
Polyopisthocotylea	E. nipponicum	E_nip_trans_38134_m.258812	MER0014629	ubiquitin-specific peptidase 46 (Homo sapiens)	ubiquitin-specific peptidase 46	C19.052	C19	C19	C	Cysteine	Peptidase	57.341	3.11e-141
Polyopisthocotylea	E. nipponicum	E_nip_trans_38135_m.258818	MER0014629	ubiquitin-specific peptidase 46 (Homo sapiens)	ubiquitin-specific peptidase 46	C19.052	C19	C19	C	Cysteine	Peptidase	66.759	5.8e-180
Polyopisthocotylea	E. nipponicum	E_nip_trans_38190_m.259212	MER0003564	dipeptidyl-peptidase III (Rattus norvegicus)	dipeptidyl-peptidase III	M49.001	M49	M49	M	Metallo	Peptidase	44.186	2.17e-65
Polyopisthocotylea	E. nipponicum	E_nip_trans_38282_m.259721	MER0000550	proteasome subunit alpha 2 (Homo sapiens)	proteasome subunit alpha 2	T01.972	T01	T01A	T	Threonine	Peptidase	66.972	1.06e-48
Polyopisthocotylea	E. nipponicum	E_nip_trans_38320_m.260005	MER0013484	dipeptidyl-peptidase 8 (Homo sapiens)	dipeptidyl-peptidase 8	S09.018	S09	S09B	S	Serine	Peptidase	46.696	4.98e-64
Polyopisthocotylea	E. nipponicum	E_nip_trans_38349_m.260236	MER0023251	antigen CD109 (Homo sapiens)	antigen CD109	I39.006	I39	I39	I	Inhibitor	Inhibitor	38.655	1.14e-15
Polyopisthocotylea	E. nipponicum	E_nip_trans_38592_m.261518	MER0045809	Mername-AA229 peptidase homologue (Homo sapiens)	Mername-AA229 peptidase homologue	S33.988	S33	S33	S	Serine	Peptidase	30.802	5.19e-31
Polyopisthocotylea	E. nipponicum	E_nip_trans_38811_m.263229	MER0000836	ubiquitinyl hydrolase-L3 (Homo sapiens)	ubiquitinyl hydrolase-L3	C12.003	C12	C12	C	Cysteine	Peptidase	42.424	3.85e-63
Polyopisthocotylea	E. nipponicum	E_nip_trans_38997_m.264702	MER0018161	cystatin B (Homo sapiens)	cystatin B	I25.003	I25	I25A	I	Inhibitor	Inhibitor	28.723	3.59e-07
Polyopisthocotylea	E. nipponicum	E_nip_trans_39061_m.265071	MER0000446	lysosomal Pro-Xaa carboxypeptidase (Homo sapiens)	lysosomal Pro-Xaa carboxypeptidase	S28.001	S28	S28	S	Serine	Peptidase	40.8	1.17e-98
Polyopisthocotylea	E. nipponicum	E_nip_trans_39166_m.265910	MER0004373	proteasome subunit beta2 ({Drosophila melanogaster}) (Drosophila melanogaster)	proteasome subunit beta2	T01.A02	T01	T01A	T	Threonine	Peptidase	59.406	8.48e-84
Polyopisthocotylea	E. nipponicum	E_nip_trans_39557_m.269338	MER0006058	dipeptidyl-peptidase II (Rattus norvegicus)	dipeptidyl-peptidase II	S28.002	S28	S28	S	Serine	Peptidase	43.705	1.93e-115
Polyopisthocotylea	E. nipponicum	E_nip_trans_39559_m.269369	MER0006058	dipeptidyl-peptidase II (Rattus norvegicus)	dipeptidyl-peptidase II	S28.002	S28	S28	S	Serine	Peptidase	45.885	1.08e-119
Polyopisthocotylea	E. nipponicum	E_nip_trans_39617_m.270033	MER0018161	cystatin B (Homo sapiens)	cystatin B	I25.003	I25	I25A	I	Inhibitor	Inhibitor	29.592	7.59e-10
Polyopisthocotylea	E. nipponicum	E_nip_trans_39630_m.270230	MER0023838	E130113E03Rik protein ({Mus musculus}) and similar (Mus musculus)	E130113E03Rik protein	I04.972	I04	I04	I	Inhibitor	Inhibitor	64.516	8.86e-09
Polyopisthocotylea	E. nipponicum	E_nip_trans_39895_m.272475	MER0030137	COP9 signalosome subunit 6 (Homo sapiens)	COP9 signalosome subunit 6	M67.972	M67	M67A	M	Metallo	Peptidase	46.602	2.38e-26
Polyopisthocotylea	E. nipponicum	E_nip_trans_40130_m.274848	MER0015270	cym1 g.p. ({Schizosaccharomyces pombe}) (Schizosaccharomyces pombe)	cym1 g.p.	M16.A19	M16	M16C	M	Metallo	Peptidase	37.959	4.09e-106
Polyopisthocotylea	E. nipponicum	E_nip_trans_40573_m.278844	MER0011348	signal peptidase (invertebrate) (Drosophila melanogaster)	signal peptidase	S26.023	S26	S26B	S	Serine	Peptidase	68.382	1.02e-69
Polyopisthocotylea	E. nipponicum	E_nip_trans_40615_m.279182	MER0014492	leishmanolysin-2 (Homo sapiens)	leishmanolysin-2	M08.003	M08	M08	M	Metallo	Peptidase	30.672	1.22e-73
Polyopisthocotylea	E. nipponicum	E_nip_trans_40617_m.279202	MER0011819	invadolysin (invertebrate-type) (Drosophila melanogaster)	invadolysin	M08.002	M08	M08	M	Metallo	Peptidase	42	9.63e-20
Polyopisthocotylea	E. nipponicum	E_nip_trans_40869_m.281152	MER0012158	glutamine:fructose-6-phosphate amidotransferase (Homo sapiens)	glutamine:fructose-6-phosphate amidotransferase	C44.972	C44	C44	C	Cysteine	Peptidase	41.523	2.07e-86
Polyopisthocotylea	E. nipponicum	E_nip_trans_41213_m.284225	MER0000207	enteropeptidase (Bos taurus)	enteropeptidase	S01.156	S01	S01A	S	Serine	Peptidase	25.914	3.41e-25
Polyopisthocotylea	E. nipponicum	E_nip_trans_41221_m.284308	MER0003094	ADAM17 peptidase (Homo sapiens)	ADAM17 peptidase	M12.217	M12	M12B	M	Metallo	Peptidase	34.766	3.24e-43
Polyopisthocotylea	E. nipponicum	E_nip_trans_41230_m.284384	MER0018486	pregnancy-zone protein (Homo sapiens)	pregnancy-zone protein	I39.003	I39	I39	I	Inhibitor	Inhibitor	20.934	4.23e-09
Polyopisthocotylea	E. nipponicum	E_nip_trans_41505_m.286787	MER0018990	serpin Emu ({Echinococcus multilocularis}) (Echinococcus multilocularis)	serpin Emu	I04.080	I04	I04	I	Inhibitor	Inhibitor	36.05	6.37e-58
Polyopisthocotylea	E. nipponicum	E_nip_trans_41582_m.287371	MER0011513	CG11110 protein ({Drosophila melanogaster}) (Drosophila melanogaster)	CG11110 protein	S26.A09	S26	S26A	S	Serine	Peptidase	30.645	5.53e-10
Polyopisthocotylea	E. nipponicum	E_nip_trans_41676_m.288292	MER0029965	Fxna peptidase (Homo sapiens)	Fxna peptidase	M28.018	M28	M28X	M	Metallo	Peptidase	40.079	1.7e-58
Polyopisthocotylea	E. nipponicum	E_nip_trans_41974_m.291360	MER0015090	Mername-AA224 non-peptidase homologue (Mus musculus)	Mername-AA224 non-peptidase homologue	M16.975	M16	M16B	M	Metallo	Peptidase	55.31	2.07e-87
Polyopisthocotylea	E. nipponicum	E_nip_trans_42023_m.291774	MER0063684	textilinin-1 ({Pseudonaja textilis}) (Pseudonaja textilis)	textilinin-1	I02.052	I02	I02	I	Inhibitor	Inhibitor	59.259	2.8e-15
Polyopisthocotylea	E. nipponicum	E_nip_trans_42104_m.292455	MER0191412	HflC (Escherichia coli)	HflC	I87.001	I87	I87	I	Inhibitor	Inhibitor	24.427	8.44e-05
Polyopisthocotylea	E. nipponicum	E_nip_trans_42434_m.295400	MER0957411	OTUD6B peptidase ({Homo sapiens}) (Homo sapiens)	OTUD6B peptidase	C85.009	C85	C85	C	Cysteine	Peptidase	35.714	1.66e-30
Polyopisthocotylea	E. nipponicum	E_nip_trans_42436_m.295412	MER0957411	OTUD6B peptidase ({Homo sapiens}) (Homo sapiens)	OTUD6B peptidase	C85.009	C85	C85	C	Cysteine	Peptidase	35.714	1.7e-30
Polyopisthocotylea	E. nipponicum	E_nip_trans_42437_m.295416	MER0957411	OTUD6B peptidase ({Homo sapiens}) (Homo sapiens)	OTUD6B peptidase	C85.009	C85	C85	C	Cysteine	Peptidase	35.714	3.67e-29
Polyopisthocotylea	E. nipponicum	E_nip_trans_42450_m.295571	MER1054226	MINDY-1 protein (Homo sapiens)	MINDY-1 protein	C115.001	C115	C115	C	Cysteine	Peptidase	43.902	5.93e-69
Polyopisthocotylea	E. nipponicum	E_nip_trans_42682_m.297359	MER0057496	skin SASPase (Mus musculus)	skin SASPase	A28.004	A28	A28B	A	Aspartic	Peptidase	34.737	3.41e-06
Polyopisthocotylea	E. nipponicum	E_nip_trans_43076_m.300275	MER0030149	dihydropyrimidinase related protein-4 (Homo sapiens)	dihydropyrimidinase related protein-4	M38.977	M38	M38	M	Metallo	Peptidase	28.117	2.69e-30
Polyopisthocotylea	E. nipponicum	E_nip_trans_43223_m.301440	MER0020201	rhomboid-4 (insect) (Drosophila melanogaster)	rhomboid-4	S54.012	S54	S54	S	Serine	Peptidase	38.819	6.77e-60
Polyopisthocotylea	E. nipponicum	E_nip_trans_43699_m.305284	MER0064621	ubiquitin-specific endopeptidase 39	ubiquitin-specific endopeptidase 39	C19.972	C19	C19	C	Cysteine	Peptidase	56.234	1.15e-153
Polyopisthocotylea	E. nipponicum	E_nip_trans_44124_m.308515	MER0011179	Dm1 matrix metallopeptidase (Drosophila melanogaster)	Dm1 matrix metallopeptidase	M10.031	M10	M10A	M	Metallo	Peptidase	42.564	2.07e-37
Polyopisthocotylea	E. nipponicum	E_nip_trans_44360_m.310107	MER0011224	CG6512 protein ({Drosophila melanogaster}) (Drosophila melanogaster)	CG6512 protein	M41.A09	M41	M41	M	Metallo	Peptidase	33.213	7.69e-35
Polyopisthocotylea	E. nipponicum	E_nip_trans_44429_m.310594	MER0024969	Crescent protein ({Xenopus} sp.) (Xenopus laevis)	Crescent protein	I93.002	I93	I93	I	Inhibitor	Inhibitor	38.596	4.58e-22
Polyopisthocotylea	E. nipponicum	E_nip_trans_44723_m.312765	MER0000705	dipeptidyl-peptidase I (Rattus norvegicus)	dipeptidyl-peptidase I	C01.070	C01	C01A	C	Cysteine	Peptidase	56.769	1.47e-84
Polyopisthocotylea	E. nipponicum	E_nip_trans_48608_m.332823	MER0014638	ubiquitin-specific peptidase 44 (Homo sapiens)	ubiquitin-specific peptidase 44	C19.057	C19	C19	C	Cysteine	Peptidase	42.857	1.15e-10
Polyopisthocotylea	E. nipponicum	E_nip_trans_49987_m.337216	MER0030137	COP9 signalosome subunit 6 (Homo sapiens)	COP9 signalosome subunit 6	M67.972	M67	M67A	M	Metallo	Peptidase	46.602	3.71e-25
Polyopisthocotylea	E. nipponicum	E_nip_trans_50011_m.337583	MER0030134	26S proteasome non-ATPase regulatory subunit 7 (Homo sapiens)	26S proteasome non-ATPase regulatory subunit 7	M67.973	M67	M67A	M	Metallo	Peptidase	70	6.07e-59
Polyopisthocotylea	E. nipponicum	E_nip_trans_50078_m.338350	MER0000446	lysosomal Pro-Xaa carboxypeptidase (Homo sapiens)	lysosomal Pro-Xaa carboxypeptidase	S28.001	S28	S28	S	Serine	Peptidase	42.453	1.88e-82
Polyopisthocotylea	E. nipponicum	E_nip_trans_50085_m.338414	MER0000911	cathepsin D (Homo sapiens)	cathepsin D	A01.009	A01	A01A	A	Aspartic	Peptidase	55.233	2.99e-140
Polyopisthocotylea	E. nipponicum	E_nip_trans_50112_m.338696	MER0002676	proteasome subunit beta 2 (Homo sapiens)	proteasome subunit beta 2	T01.984	T01	T01A	T	Threonine	Peptidase	54.545	9.24e-53
Polyopisthocotylea	E. nipponicum	E_nip_trans_50203_m.339552	MER0019717	SmCB2 peptidase ({Schistosoma}-type) (Schistosoma mansoni)	SmCB2 peptidase	C01.061	C01	C01A	C	Cysteine	Peptidase	71.074	1.76e-125
Polyopisthocotylea	E. nipponicum	E_nip_trans_50221_m.339700	MER0001728	methionyl aminopeptidase 2 (Homo sapiens)	methionyl aminopeptidase 2	M24.002	M24	M24A	M	Metallo	Peptidase	73.065	0
Polyopisthocotylea	E. nipponicum	E_nip_trans_50253_m.339996	MER0000705	dipeptidyl-peptidase I (Rattus norvegicus)	dipeptidyl-peptidase I	C01.070	C01	C01A	C	Cysteine	Peptidase	56.652	7.14e-84
Polyopisthocotylea	E. nipponicum	E_nip_trans_50413_m.341253	MER0005278	matriptase-2 (Homo sapiens)	matriptase-2	S01.308	S01	S01A	S	Serine	Peptidase	27.483	1.81e-29
Polyopisthocotylea	E. nipponicum	E_nip_trans_50452_m.341543	MER0018990	serpin Emu ({Echinococcus multilocularis}) (Echinococcus multilocularis)	serpin Emu	I04.080	I04	I04	I	Inhibitor	Inhibitor	35.659	6.36e-54
Polyopisthocotylea	E. nipponicum	E_nip_trans_50540_m.342150	MER0209507	lysophospholipase II ({Homo sapiens}) (Homo sapiens)	lysophospholipase II	S09.025	S09	S09X	S	Serine	Peptidase	45.946	1.1e-26
Polyopisthocotylea	E. nipponicum	E_nip_trans_50567_m.342326	MER0005539	ubiquitinyl hydrolase-L5 (Homo sapiens)	ubiquitinyl hydrolase-L5	C12.005	C12	C12	C	Cysteine	Peptidase	47.059	5.26e-69
Polyopisthocotylea	E. nipponicum	E_nip_trans_50705_m.343119	MER0000549	proteasome subunit alpha 1 (Homo sapiens)	proteasome subunit alpha 1	T01.976	T01	T01A	T	Threonine	Peptidase	54.321	1.08e-71
Polyopisthocotylea	E. nipponicum	E_nip_trans_50715_m.343183	MER0000836	ubiquitinyl hydrolase-L3 (Homo sapiens)	ubiquitinyl hydrolase-L3	C12.003	C12	C12	C	Cysteine	Peptidase	42.601	1.47e-61
Polyopisthocotylea	E. nipponicum	E_nip_trans_50724_m.343243	MER0000550	proteasome subunit alpha 2 (Homo sapiens)	proteasome subunit alpha 2	T01.972	T01	T01A	T	Threonine	Peptidase	68.367	6.19e-98
Polyopisthocotylea	E. nipponicum	E_nip_trans_50757_m.343422	MER0004372	proteasome subunit alpha 7 (Homo sapiens)	proteasome subunit alpha 7	T01.974	T01	T01A	T	Threonine	Peptidase	67.763	1.62e-77
Polyopisthocotylea	E. nipponicum	E_nip_trans_50765_m.343470	MER0028239	matriptase-3 (Mus musculus)	matriptase-3	S01.072	S01	S01A	S	Serine	Peptidase	38.462	4.37e-05
Polyopisthocotylea	E. nipponicum	E_nip_trans_50774_m.343522	MER0011174	CG9868 protein ({Drosophila melanogaster}) (Drosophila melanogaster)	CG9868 protein	T01.A07	T01	T01A	T	Threonine	Peptidase	65.957	3.12e-18
Polyopisthocotylea	E. nipponicum	E_nip_trans_50779_m.343550	MER0000557	proteasome subunit alpha 6 (Homo sapiens)	proteasome subunit alpha 6	T01.971	T01	T01A	T	Threonine	Peptidase	64.655	3.44e-54
Polyopisthocotylea	E. nipponicum	E_nip_trans_50786_m.343591	MER0010992	DJ-1 putative peptidase (Rattus norvegicus)	DJ-1 putative peptidase	C56.002	C56	C56	C	Cysteine	Peptidase	42.735	4.31e-26
Polyopisthocotylea	E. nipponicum	E_nip_trans_50793_m.343638	MER0047611	Mername-AA242 peptidase homologue ({Mus musculus}) (Mus musculus)	Mername-AA242 peptidase homologue	T01.995	T01	T01A	T	Threonine	Peptidase	57.477	9.85e-81
Polyopisthocotylea	E. nipponicum	E_nip_trans_50963_m.344539	MER0016969	taspase-1 (Homo sapiens)	taspase-1	T02.004	T02	T02	T	Threonine	Peptidase	41.667	5.39e-20
Polyopisthocotylea	E. nipponicum	E_nip_trans_51027_m.344857	MER0011317	CG6508 protein ({Drosophila melanogaster}) (Drosophila melanogaster)	CG6508 protein	A01.A79	A01	A01A	A	Aspartic	Peptidase	34.524	1.13e-25
Polyopisthocotylea	E. nipponicum	E_nip_trans_52203_m.349963	MER0079520	leucine aminopeptidase ({Fasciola}-type) (Fasciola hepatica)	leucine aminopeptidase	M17.011	M17	M17	M	Metallo	Peptidase	46.392	2.26e-16
Polyopisthocotylea	E. nipponicum	E_nip_trans_52766_m.352068	MER0003200	calpain ({Schistosoma} sp.) (Schistosoma mansoni)	calpain	C02.023	C02	C02A	C	Cysteine	Peptidase	56.452	1.51e-20
Polyopisthocotylea	E. nipponicum	E_nip_trans_53099_m.353233	MER0055987	separase (plant type) (Arabidopsis thaliana)	separase	C50.005	C50	C50	C	Cysteine	Peptidase	31.579	8.16e-09
Polyopisthocotylea	E. nipponicum	E_nip_trans_53756_m.355453	MER0018380	cytotoxic T-lymphocyte antigen-2 beta (Mus musculus)	cytotoxic T-lymphocyte antigen-2 beta	I29.008	I29	I29	I	Inhibitor	Inhibitor	39.13	6.84e-13
Polyopisthocotylea	E. nipponicum	E_nip_trans_54000_m.356165	MER0306550	LOC100535908 g.p. ({Brachydanio rerio}) (Brachydanio rerio)	LOC100535908 g.p.	M98.A01	M98	M98	M	Metallo	Peptidase	29.487	6.13e-10
Polyopisthocotylea	E. nipponicum	E_nip_trans_54442_m.357314	MER0063684	textilinin-1 ({Pseudonaja textilis}) (Pseudonaja textilis)	textilinin-1	I02.052	I02	I02	I	Inhibitor	Inhibitor	54.717	3.82e-12
Polyopisthocotylea	E. nipponicum	E_nip_trans_54875_m.358297	MER0011819	invadolysin (invertebrate-type) (Drosophila melanogaster)	invadolysin	M08.002	M08	M08	M	Metallo	Peptidase	45.714	1.45e-05
Polyopisthocotylea	E. nipponicum	E_nip_trans_55507_m.359454	MER0021886	Mername-AA168 protein (Homo sapiens)	Mername-AA168 protein	M67.971	M67	M67X	M	Metallo	Peptidase	44.444	2.78e-38
Polyopisthocotylea	E. nipponicum	E_nip_trans_55757_m.361858	MER0014694	SENP8 peptidase (Mus musculus)	SENP8 peptidase	C48.011	C48	C48	C	Cysteine	Peptidase	35.152	7.72e-22
Polyopisthocotylea	E. nipponicum	E_nip_trans_55822_m.362291	MER0000243	fruit bromelain (Ananas comosus)	fruit bromelain	C01.028	C01	C01A	C	Cysteine	Peptidase	44.231	4.87e-30
Polyopisthocotylea	E. nipponicum	E_nip_trans_56221_m.364261	MER0000187	coagulation factor XIIa (Homo sapiens)	coagulation factor XIIa	S01.211	S01	S01A	S	Serine	Peptidase	49.206	1.37e-14
Polyopisthocotylea	E. nipponicum	E_nip_trans_57857_m.368838	MER0064643	proliferation-associated protein 2G4 (Rattus norvegicus)	proliferation-associated protein 2G4	M24.978	M24	M24X	M	Metallo	Peptidase	53.333	1.33e-06
Polyopisthocotylea	E. nipponicum	E_nip_trans_58673_m.370980	MER0099998	ataxin-3 (Homo sapiens)	ataxin-3	C86.001	C86	C86	C	Cysteine	Peptidase	54.396	1.06e-70
Polyopisthocotylea	E. nipponicum	E_nip_trans_58680_m.371049	MER0006058	dipeptidyl-peptidase II (Rattus norvegicus)	dipeptidyl-peptidase II	S28.002	S28	S28	S	Serine	Peptidase	46.245	7.66e-68
Polyopisthocotylea	E. nipponicum	E_nip_trans_58724_m.371443	MER0002646	farnesylated-protein converting enzyme 1 (Homo sapiens)	farnesylated-protein converting enzyme 1	M48.003	M48	M48A	M	Metallo	Peptidase	49.412	2.97e-20
Polyopisthocotylea	E. nipponicum	E_nip_trans_58808_m.372114	MER0136439	SmCL3 peptidase ({Schistosoma}-type) (Schistosoma mansoni)	SmCL3 peptidase	C01.152	C01	C01A	C	Cysteine	Peptidase	58.744	1.37e-95
Polyopisthocotylea	E. nipponicum	E_nip_trans_58914_m.372824	MER0124068	JosD2 peptidase (Homo sapiens)	JosD2 peptidase	C86.005	C86	C86	C	Cysteine	Peptidase	43.151	2.33e-36
Polyopisthocotylea	E. nipponicum	E_nip_trans_60516_m.378858	MER0001202	carboxypeptidase E (Bos taurus)	carboxypeptidase E	M14.005	M14	M14B	M	Metallo	Peptidase	42.278	6.9e-98
Polyopisthocotylea	E. nipponicum	E_nip_trans_60687_m.380367	MER0118868	GsCL1 peptidase ({Gnathostoma spinigerum}) (Gnathostoma spinigerum)	GsCL1 peptidase	C01.141	C01	C01A	C	Cysteine	Peptidase	46.667	2.03e-63
Polyopisthocotylea	E. nipponicum	E_nip_trans_61032_m.382685	MER0011032	pyroglutamyl-peptidase I (chordate) (Homo sapiens)	pyroglutamyl-peptidase I	C15.010	C15	C15	C	Cysteine	Peptidase	35.323	1.25e-33
Polyopisthocotylea	E. nipponicum	E_nip_trans_61172_m.383458	MER0001645	proteasome subunit beta1c (Saccharomyces cerevisiae)	proteasome subunit beta1c	T01.010	T01	T01A	T	Threonine	Peptidase	57.576	5.59e-25
Polyopisthocotylea	E. nipponicum	E_nip_trans_61271_m.383952	MER0011318	CG17134 protein ({Drosophila melanogaster}) (Drosophila melanogaster)	CG17134 protein	A01.A78	A01	A01A	A	Aspartic	Peptidase	39.683	1.98e-21
Polyopisthocotylea	E. nipponicum	E_nip_trans_61449_m.384848	MER0017884	peptidase inhibitor 5 ({Anemonia sulcata}) (Anemonia sulcata)	peptidase inhibitor 5	I02.026	I02	I02	I	Inhibitor	Inhibitor	61.111	1.72e-20
Polyopisthocotylea	E. nipponicum	E_nip_trans_61855_m.386577	MER0011513	CG11110 protein ({Drosophila melanogaster}) (Drosophila melanogaster)	CG11110 protein	S26.A09	S26	S26A	S	Serine	Peptidase	30.645	3.69e-10
Polyopisthocotylea	E. nipponicum	E_nip_trans_62341_m.388479	MER0000430	serine carboxypeptidase A (Homo sapiens)	serine carboxypeptidase A	S10.002	S10	S10	S	Serine	Peptidase	58.667	1.18e-22
Polyopisthocotylea	E. nipponicum	E_nip_trans_62888_m.390399	MER0005428	ubiquitin-specific peptidase 19 (Homo sapiens)	ubiquitin-specific peptidase 19	C19.024	C19	C19	C	Cysteine	Peptidase	27.778	4.5e-06
Polyopisthocotylea	E. nipponicum	E_nip_trans_63274_m.391586	MER0017884	peptidase inhibitor 5 ({Anemonia sulcata}) (Anemonia sulcata)	peptidase inhibitor 5	I02.026	I02	I02	I	Inhibitor	Inhibitor	50	3.87e-05
Polyopisthocotylea	E. nipponicum	E_nip_trans_63452_m.392090	MER0003617	lumbrokinase (Lumbricus rubellus)	lumbrokinase	S01.243	S01	S01A	S	Serine	Peptidase	48.649	4.94e-05
Polyopisthocotylea	E. nipponicum	E_nip_trans_65350_m.396359	MER0187565	desumoylating isopeptidase 1 (Mus musculus)	desumoylating isopeptidase 1	C97.001	C97	C97	C	Cysteine	Peptidase	46.497	8.35e-37
Polyopisthocotylea	E. nipponicum	E_nip_trans_65367_m.396549	MER0016970	gamma-glutamyltransferase-like protein 3 (Homo sapiens)	gamma-glutamyltransferase-like protein 3	T03.017	T03	T03	T	Threonine	Peptidase	31.365	3.21e-44
Polyopisthocotylea	E. nipponicum	E_nip_trans_65379_m.396745	MER0001342	methionyl aminopeptidase 1 (eukaryote) (Homo sapiens)	methionyl aminopeptidase 1	M24.017	M24	M24A	M	Metallo	Peptidase	64.198	1.6e-117
Polyopisthocotylea	E. nipponicum	E_nip_trans_65395_m.396892	MER0019717	SmCB2 peptidase ({Schistosoma}-type) (Schistosoma mansoni)	SmCB2 peptidase	C01.061	C01	C01A	C	Cysteine	Peptidase	69.349	1.03e-130
Polyopisthocotylea	E. nipponicum	E_nip_trans_65427_m.397272	MER0000243	fruit bromelain (Ananas comosus)	fruit bromelain	C01.028	C01	C01A	C	Cysteine	Peptidase	51.111	7.32e-14
Polyopisthocotylea	E. nipponicum	E_nip_trans_65458_m.397535	MER0004439	ubiquitin-specific peptidase 10 (Homo sapiens)	ubiquitin-specific peptidase 10	C19.018	C19	C19	C	Cysteine	Peptidase	29.375	1.52e-24
Polyopisthocotylea	E. nipponicum	E_nip_trans_65459_m.397555	MER0004439	ubiquitin-specific peptidase 10 (Homo sapiens)	ubiquitin-specific peptidase 10	C19.018	C19	C19	C	Cysteine	Peptidase	27.314	4.4e-27
Polyopisthocotylea	E. nipponicum	E_nip_trans_65512_m.397862	MER0003200	calpain ({Schistosoma} sp.) (Schistosoma mansoni)	calpain	C02.023	C02	C02A	C	Cysteine	Peptidase	57.588	1.13e-103
Polyopisthocotylea	E. nipponicum	E_nip_trans_65864_m.401628	MER0019701	impas 1 peptidase (Homo sapiens)	impas 1 peptidase	A22.003	A22	A22B	A	Aspartic	Peptidase	41.969	1.65e-107
Polyopisthocotylea	E. nipponicum	E_nip_trans_66127_m.405379	MER0023883	murinoglobulin 1 (Mus musculus)	murinoglobulin 1	I39.004	I39	I39	I	Inhibitor	Inhibitor	24.737	2.11e-07
Polyopisthocotylea	E. nipponicum	E_nip_trans_66187_m.406029	MER0000446	lysosomal Pro-Xaa carboxypeptidase (Homo sapiens)	lysosomal Pro-Xaa carboxypeptidase	S28.001	S28	S28	S	Serine	Peptidase	55.172	1.5e-29
Polyopisthocotylea	E. nipponicum	E_nip_trans_66296_m.407406	MER0099998	ataxin-3 (Homo sapiens)	ataxin-3	C86.001	C86	C86	C	Cysteine	Peptidase	54.396	4.08e-70
Polyopisthocotylea	E. nipponicum	E_nip_trans_66338_m.407832	MER0002608	ymel-1 g.p. ({Caenorhabditis elegans}) (Caenorhabditis elegans)	ymel-1 g.p.	M41.A11	M41	M41	M	Metallo	Peptidase	46.121	1.34e-62
Polyopisthocotylea	E. nipponicum	E_nip_trans_66478_m.409635	MER0001795	ubiquitin-specific peptidase 4 (Homo sapiens)	ubiquitin-specific peptidase 4	C19.010	C19	C19	C	Cysteine	Peptidase	61.353	6.51e-80
Polyopisthocotylea	E. nipponicum	E_nip_trans_66604_m.411676	MER0018468	alpha-2-macroglobulin (Homo sapiens)	alpha-2-macroglobulin	I39.001	I39	I39	I	Inhibitor	Inhibitor	28.263	1.1e-71
Polyopisthocotylea	E. nipponicum	E_nip_trans_66697_m.412938	MER0036029	At5g14310 ({Arabidopsis thaliana}) (Arabidopsis thaliana)	At5g14310	S09.A08	S09	S09X	S	Serine	Peptidase	32.09	9.93e-05
Polyopisthocotylea	E. nipponicum	E_nip_trans_67013_m.417477	MER0086098	OTUD5 peptidase ({Homo sapiens}) (Homo sapiens)	OTUD5 peptidase	C85.001	C85	C85A	C	Cysteine	Peptidase	55.652	1.95e-42
Polyopisthocotylea	E. nipponicum	E_nip_trans_67042_m.418102	MER0021890	Brcc36 isopeptidase (Homo sapiens)	Brcc36 isopeptidase	M67.004	M67	M67A	M	Metallo	Peptidase	42.593	2.83e-37
Polyopisthocotylea	E. nipponicum	E_nip_trans_67112_m.419453	MER0064751	bothrojaracin (Bothrops jararaca)	bothrojaracin	I63.002	I63	I63	I	Inhibitor	Inhibitor	29	2.33e-08
Polyopisthocotylea	E. nipponicum	E_nip_trans_67155_m.419941	MER0005223	presenilin 2 (Homo sapiens)	presenilin 2	A22.002	A22	A22A	A	Aspartic	Peptidase	42.759	2.99e-76
Polyopisthocotylea	E. nipponicum	E_nip_trans_67521_m.425408	MER0057496	skin SASPase (Mus musculus)	skin SASPase	A28.004	A28	A28B	A	Aspartic	Peptidase	33.333	2.63e-07
Polyopisthocotylea	E. nipponicum	E_nip_trans_67530_m.425489	MER0122119	csn5 g.p. ({Dictyostelium discoideum}) (Dictyostelium discoideum)	csn5 g.p.	M67.A13	M67	M67A	M	Metallo	Peptidase	61.13	9.55e-141
Polyopisthocotylea	E. nipponicum	E_nip_trans_67789_m.429331	MER0019711	signal peptide peptidase-like protein 2A (Homo sapiens)	signal peptide peptidase-like protein 2A	A22.007	A22	A22B	A	Aspartic	Peptidase	26.721	2.61e-14
Polyopisthocotylea	E. nipponicum	E_nip_trans_67831_m.429818	MER0037853	protein phosphatase methylesterase 1 (Homo sapiens)	protein phosphatase methylesterase 1	S33.984	S33	S33	S	Serine	Peptidase	50	3.65e-61
Polyopisthocotylea	E. nipponicum	E_nip_trans_67882_m.430341	MER0044889	LD42771 protein ({Drosophila melanogaster}) (Drosophila melanogaster)	LD42771 protein	C26.A21	C26	C26	C	Cysteine	Peptidase	49.107	6.69e-70
Polyopisthocotylea	E. nipponicum	E_nip_trans_68180_m.434135	MER0029056	otubain-1 (Homo sapiens)	otubain-1	C65.001	C65	C65	C	Cysteine	Peptidase	41.441	2.24e-54
Polyopisthocotylea	E. nipponicum	E_nip_trans_68665_m.440385	MER0031617	hypothetical protein flj22408 (epoxide hydrolase) (Homo sapiens)	hypothetical protein flj22408	S33.978	S33	S33	S	Serine	Peptidase	28.571	3e-38
Polyopisthocotylea	E. nipponicum	E_nip_trans_68728_m.441375	MER0013561	autophagin-1 (Homo sapiens)	autophagin-1	C54.003	C54	C54	C	Cysteine	Peptidase	45.679	7.99e-48
Polyopisthocotylea	E. nipponicum	E_nip_trans_68933_m.444021	MER0011030	Y48A5A.1 g.p. ({Caenorhabditis elegans}) (Caenorhabditis elegans)	Y48A5A.1 g.p.	C48.A14	C48	C48	C	Cysteine	Peptidase	37.624	2.66e-17
Polyopisthocotylea	E. nipponicum	E_nip_trans_69141_m.447536	MER0002667	ubiquitin-specific peptidase 14 (Homo sapiens)	ubiquitin-specific peptidase 14	C19.015	C19	C19	C	Cysteine	Peptidase	45.977	1.17e-122
Polyopisthocotylea	E. nipponicum	E_nip_trans_69244_m.448982	MER0004458	site 2 peptidase (Homo sapiens)	site 2 peptidase	M50.001	M50	M50A	M	Metallo	Peptidase	32.759	9.02e-83
Polyopisthocotylea	E. nipponicum	E_nip_trans_69249_m.449098	MER0035036	Cg8972 protein (Drosophila melanogaster)	Cg8972 protein	S54.A12	S54	S54	S	Serine	Peptidase	27.014	6.37e-20
Polyopisthocotylea	E. nipponicum	E_nip_trans_69250_m.449113	MER0035036	Cg8972 protein (Drosophila melanogaster)	Cg8972 protein	S54.A12	S54	S54	S	Serine	Peptidase	26.977	1.67e-20
Polyopisthocotylea	E. nipponicum	E_nip_trans_69255_m.449182	MER0020203	nucleoporin 145 (Homo sapiens)	nucleoporin 145	S59.001	S59	S59	S	Serine	Peptidase	53.684	3.33e-67
Polyopisthocotylea	E. nipponicum	E_nip_trans_69401_m.450934	MER0001513	glutamyl peptidase BS (Bacillus subtilis)	glutamyl peptidase BS	S01.272	S01	S01D	S	Serine	Peptidase	33.333	3.23e-05
Polyopisthocotylea	E. nipponicum	E_nip_trans_69488_m.451913	MER0001156	mitochondrial intermediate peptidase (Saccharomyces cerevisiae)	mitochondrial intermediate peptidase	M03.006	M03	M03A	M	Metallo	Peptidase	25.631	1.57e-60
Polyopisthocotylea	E. nipponicum	E_nip_trans_69637_m.454089	MER0013563	CG6194 protein ({Drosophila melanogaster}) (Drosophila melanogaster)	CG6194 protein	C54.A03	C54	C54	C	Cysteine	Peptidase	29.261	9.67e-44
Polyopisthocotylea	E. nipponicum	E_nip_trans_69915_m.457671	MER0005428	ubiquitin-specific peptidase 19 (Homo sapiens)	ubiquitin-specific peptidase 19	C19.024	C19	C19	C	Cysteine	Peptidase	37.736	3.75e-06
Polyopisthocotylea	E. nipponicum	E_nip_trans_69935_m.457916	MER0004113	KPC2-type peptidase (Caenorhabditis elegans)	KPC2-type peptidase	S08.109	S08	S08B	S	Serine	Peptidase	68.786	6.25e-169
Polyopisthocotylea	E. nipponicum	E_nip_trans_70377_m.463548	MER0002345	C02G6.1 g.p. ({Caenorhabditis elegans}) (Caenorhabditis elegans)	C02G6.1 g.p.	M16.A08	M16	M16A	M	Metallo	Peptidase	51.232	2.94e-64
Polyopisthocotylea	E. nipponicum	E_nip_trans_70482_m.464794	MER0021876	LOC133083 g.p. ({Homo sapiens}) (Homo sapiens)	LOC133083 g.p.	M16.P01	M16	M16B	M	Metallo	Peptidase	40.206	7.09e-43
Polyopisthocotylea	E. nipponicum	E_nip_trans_70521_m.465309	MER0013775	CG8494 protein ({Drosophila melanogaster}) (Drosophila melanogaster)	CG8494 protein	C19.A26	C19	C19	C	Cysteine	Peptidase	41.844	2.18e-31
Polyopisthocotylea	E. nipponicum	E_nip_trans_70570_m.465889	MER0155237	hemalin ({Haemaphysalis longicornis}) (Haemaphysalis longicornis)	hemalin	I02.057	I02	I02	I	Inhibitor	Inhibitor	56.863	4.88e-15
Polyopisthocotylea	E. nipponicum	E_nip_trans_70773_m.467973	MER0013463	aminopeptidase P3 (Homo sapiens)	aminopeptidase P3	M24.026	M24	M24B	M	Metallo	Peptidase	39.695	1.76e-62
Polyopisthocotylea	E. nipponicum	E_nip_trans_70865_m.468988	MER0100371	DDB_G0291187 protein ({Dictyostelium discoideum}) (Dictyostelium discoideum)	DDB_G0291187 protein	C83.A02	C83	C83	C	Cysteine	Peptidase	35.606	4.21e-56
Polyopisthocotylea	E. nipponicum	E_nip_trans_71485_m.475296	MER0026495	FACT complex subunit SPT16 (Homo sapiens)	FACT complex subunit SPT16	M24.974	M24	M24X	M	Metallo	Peptidase	40.217	1.43e-67
Polyopisthocotylea	E. nipponicum	E_nip_trans_71830_m.478457	MER0209764	lipase 4 ({Drosophila melanogaster}) (Drosophila melanogaster)	lipase 4	S33.A89	S33	S33	S	Serine	Peptidase	39.007	2.69e-68
Polyopisthocotylea	E. nipponicum	E_nip_trans_72185_m.481170	MER0017884	peptidase inhibitor 5 ({Anemonia sulcata}) (Anemonia sulcata)	peptidase inhibitor 5	I02.026	I02	I02	I	Inhibitor	Inhibitor	56.667	7.72e-17
Polyopisthocotylea	E. nipponicum	E_nip_trans_72593_m.484118	MER0002705	caspase-7 (Homo sapiens)	caspase-7	C14.004	C14	C14A	C	Cysteine	Peptidase	43.701	2.31e-74
Monopisthocotylea	G. salaris	augustus_masked-scf7180006947371-processed-gene-0.0-mRNA-1	MER0003823	F44E7.4 g.p. ({Caenorhabditis elegans}) (Caenorhabditis elegans)	F44E7.4 g.p.	M16.A09	M16	M16A	M	Metallo	Peptidase	47.059	2.69e-59
Monopisthocotylea	G. salaris	augustus_masked-scf7180006947477-processed-gene-0.0-mRNA-1	MER0017353	Mername-AA194 putative peptidase (Homo sapiens)	Mername-AA194 putative peptidase	S09.052	S09	S09C	S	Serine	Peptidase	49.302	6.62e-72
Monopisthocotylea	G. salaris	augustus_masked-scf7180006947543-processed-gene-0.0-mRNA-1	MER0003620	cercarial elastase ({Schistosoma} sp.) (Schistosoma mansoni)	cercarial elastase	S01.144	S01	S01C	S	Serine	Peptidase	28.431	1.6e-05
Monopisthocotylea	G. salaris	augustus_masked-scf7180006947958-processed-gene-0.6-mRNA-1	MER0001620	FtsH peptidase (Escherichia coli)	FtsH peptidase	M41.001	M41	M41	M	Metallo	Peptidase	46.012	2.5e-48
Monopisthocotylea	G. salaris	augustus_masked-scf7180006948037-processed-gene-0.0-mRNA-1	MER0003620	cercarial elastase ({Schistosoma} sp.) (Schistosoma mansoni)	cercarial elastase	S01.144	S01	S01C	S	Serine	Peptidase	24.845	6.07e-12
Monopisthocotylea	G. salaris	augustus_masked-scf7180006948152-processed-gene-0.4-mRNA-1	MER0003989	ubiquitinyl hydrolase-BAP1 (Homo sapiens)	ubiquitinyl hydrolase-BAP1	C12.004	C12	C12	C	Cysteine	Peptidase	38.113	6.12e-49
Monopisthocotylea	G. salaris	augustus_masked-scf7180006948247-processed-gene-0.3-mRNA-1	MER0000551	proteasome subunit beta 1 (Homo sapiens)	proteasome subunit beta 1	T01.986	T01	T01A	T	Threonine	Peptidase	50.256	7.01e-70
Monopisthocotylea	G. salaris	augustus_masked-scf7180006948312-processed-gene-0.4-mRNA-1	MER0004419	BSSC8_09230 g.p. ({Bacillus subtilis}) (Bacillus subtilis)	BSSC8_09230 g.p.	M03.A08	M03	M03B	M	Metallo	Peptidase	32.584	5.82e-20
Monopisthocotylea	G. salaris	augustus_masked-scf7180006948754-processed-gene-0.0-mRNA-1	MER0011800	At4g29210 ({Arabidopsis thaliana}) (Arabidopsis thaliana)	At4g29210	T03.A01	T03	T03	T	Threonine	Peptidase	28.319	3.02e-26
Monopisthocotylea	G. salaris	augustus_masked-scf7180006948945-processed-gene-0.3-mRNA-1	MER0016994	serpin BSZx ({Hordeum vulgare}) (Hordeum vulgare)	serpin BSZx	I04.032	I04	I04	I	Inhibitor	Inhibitor	41.085	3.51e-52
Monopisthocotylea	G. salaris	augustus_masked-scf7180006949045-processed-gene-0.0-mRNA-1	MER0000705	dipeptidyl-peptidase I (Rattus norvegicus)	dipeptidyl-peptidase I	C01.070	C01	C01A	C	Cysteine	Peptidase	55.508	2.95e-86
Monopisthocotylea	G. salaris	augustus_masked-scf7180006949060-processed-gene-0.0-mRNA-1	MER0015270	cym1 g.p. ({Schizosaccharomyces pombe}) (Schizosaccharomyces pombe)	cym1 g.p.	M16.A19	M16	M16C	M	Metallo	Peptidase	33.978	2.21e-79
Monopisthocotylea	G. salaris	augustus_masked-scf7180006949389-processed-gene-0.1-mRNA-1	MER0004373	proteasome subunit beta2 ({Drosophila melanogaster}) (Drosophila melanogaster)	proteasome subunit beta2	T01.A02	T01	T01A	T	Threonine	Peptidase	64.851	9.37e-99
Monopisthocotylea	G. salaris	augustus_masked-scf7180006949389-processed-gene-0.3-mRNA-1	MER0167725	spartan peptidase (Homo sapiens)	spartan peptidase	M100.001	M100	M100	M	Metallo	Peptidase	50.554	3.97e-88
Monopisthocotylea	G. salaris	augustus_masked-scf7180006949766-processed-gene-0.1-mRNA-1	MER0003620	cercarial elastase ({Schistosoma} sp.) (Schistosoma mansoni)	cercarial elastase	S01.144	S01	S01C	S	Serine	Peptidase	24.883	3.28e-14
Monopisthocotylea	G. salaris	augustus_masked-scf7180006950018-processed-gene-0.0-mRNA-1	MER0003620	cercarial elastase ({Schistosoma} sp.) (Schistosoma mansoni)	cercarial elastase	S01.144	S01	S01C	S	Serine	Peptidase	34.722	5.54e-08
Monopisthocotylea	G. salaris	augustus_masked-scf7180006950069-processed-gene-0.0-mRNA-1	MER0028226	similar to implantation serine protease 2 ({Rattus}-type) (Rattus norvegicus)	similar to implantation serine protease 2	S01.386	S01	S01A	S	Serine	Peptidase	32	5.68e-06
Monopisthocotylea	G. salaris	augustus_masked-scf7180006950148-processed-gene-0.1-mRNA-1	MER0000853	caspase-3 (Homo sapiens)	caspase-3	C14.003	C14	C14A	C	Cysteine	Peptidase	28.058	1.47e-36
Monopisthocotylea	G. salaris	augustus_masked-scf7180006950201-processed-gene-0.1-mRNA-1	MER0018662	serpin SP6 ({Drosophila melanogaster}) (Drosophila melanogaster)	serpin SP6	I04.039	I04	I04	I	Inhibitor	Inhibitor	30.812	1.35e-47
Monopisthocotylea	G. salaris	augustus_masked-scf7180006950267-processed-gene-0.1-mRNA-1	MER0022005	F37A4.5 protein ({Caenorhabditis elegans}) (Caenorhabditis elegans)	F37A4.5 protein	M67.A10	M67	M67A	M	Metallo	Peptidase	54.762	1.93e-109
Monopisthocotylea	G. salaris	augustus_masked-scf7180006950450-processed-gene-0.0-mRNA-1	MER0002746	cytosol alanyl aminopeptidase (Homo sapiens)	cytosol alanyl aminopeptidase	M01.010	M01	M01	M	Metallo	Peptidase	61.538	2.01e-103
Monopisthocotylea	G. salaris	augustus_masked-scf7180006950529-processed-gene-0.3-mRNA-1	MER0047611	Mername-AA242 peptidase homologue ({Mus musculus}) (Mus musculus)	Mername-AA242 peptidase homologue	T01.995	T01	T01A	T	Threonine	Peptidase	55.714	2.3e-74
Monopisthocotylea	G. salaris	augustus_masked-scf7180006950601-processed-gene-0.4-mRNA-1	MER0030188	DNA-damage inducible protein 2 (Homo sapiens)	DNA-damage inducible protein 2	A28.003	A28	A28A	A	Aspartic	Peptidase	63.115	1.19e-50
Monopisthocotylea	G. salaris	augustus_masked-scf7180006950703-processed-gene-0.1-mRNA-1	MER0018486	pregnancy-zone protein (Homo sapiens)	pregnancy-zone protein	I39.003	I39	I39	I	Inhibitor	Inhibitor	23.875	2.65e-32
Monopisthocotylea	G. salaris	augustus_masked-scf7180006950721-processed-gene-0.0-mRNA-1	MER0003620	cercarial elastase ({Schistosoma} sp.) (Schistosoma mansoni)	cercarial elastase	S01.144	S01	S01C	S	Serine	Peptidase	31.799	8.92e-28
Monopisthocotylea	G. salaris	augustus_masked-scf7180006950789-processed-gene-0.2-mRNA-1	MER0044627	nicalin (Homo sapiens)	nicalin	M28.978	M28	M28X	M	Metallo	Peptidase	34.595	4.9e-32
Monopisthocotylea	G. salaris	augustus_masked-scf7180006950837-processed-gene-0.3-mRNA-1	MER1054226	MINDY-1 protein (Homo sapiens)	MINDY-1 protein	C115.001	C115	C115	C	Cysteine	Peptidase	36.721	3.43e-60
Monopisthocotylea	G. salaris	augustus_masked-scf7180006950909-processed-gene-0.1-mRNA-1	MER0001013	leukotriene A4 hydrolase (Homo sapiens)	leukotriene A4 hydrolase	M01.004	M01	M01	M	Metallo	Peptidase	55.967	2.29e-85
Monopisthocotylea	G. salaris	augustus_masked-scf7180006950953-processed-gene-0.2-mRNA-1	MER0030881	polyserase-IA unit 1 (Mus musculus)	polyserase-IA unit 1	S01.357	S01	S01A	S	Serine	Peptidase	37.037	4.92e-11
Monopisthocotylea	G. salaris	augustus_masked-scf7180006951060-processed-gene-0.0-mRNA-1	MER0002746	cytosol alanyl aminopeptidase (Homo sapiens)	cytosol alanyl aminopeptidase	M01.010	M01	M01	M	Metallo	Peptidase	45	7.1e-70
Monopisthocotylea	G. salaris	augustus_masked-scf7180006951115-processed-gene-0.0-mRNA-1	MER0002746	cytosol alanyl aminopeptidase (Homo sapiens)	cytosol alanyl aminopeptidase	M01.010	M01	M01	M	Metallo	Peptidase	43.348	3.59e-61
Monopisthocotylea	G. salaris	augustus_masked-scf7180006951307-processed-gene-0.1-mRNA-1	MER0011348	signal peptidase (invertebrate) (Drosophila melanogaster)	signal peptidase	S26.023	S26	S26B	S	Serine	Peptidase	52.206	2.9e-50
Monopisthocotylea	G. salaris	augustus_masked-scf7180006951316-processed-gene-0.2-mRNA-1	MER0004959	metallocarboxypeptidase D peptidase unit 2 (Anas platyrhynchos)	metallocarboxypeptidase D peptidase unit 2	M14.016	M14	M14B	M	Metallo	Peptidase	37.838	1.15e-57
Monopisthocotylea	G. salaris	augustus_masked-scf7180006951572-processed-gene-0.0-mRNA-1	MER0005926	transmembrane peptidase, serine 3 (Homo sapiens)	transmembrane peptidase, serine 3	S01.079	S01	S01A	S	Serine	Peptidase	47.101	1.4e-35
Monopisthocotylea	G. salaris	augustus_masked-scf7180006951899-processed-gene-0.0-mRNA-1	MER0000557	proteasome subunit alpha 6 (Homo sapiens)	proteasome subunit alpha 6	T01.971	T01	T01A	T	Threonine	Peptidase	62.069	1.43e-50
Monopisthocotylea	G. salaris	augustus_masked-scf7180006952007-processed-gene-0.0-mRNA-1	MER0001710	proteasome subunit beta 3 (Homo sapiens)	proteasome subunit beta 3	T01.983	T01	T01A	T	Threonine	Peptidase	62.234	3.46e-91
Monopisthocotylea	G. salaris	augustus_masked-scf7180006952074-processed-gene-0.1-mRNA-1	MER0033254	asparagine synthetase (Homo sapiens)	asparagine synthetase	C44.974	C44	C44	C	Cysteine	Peptidase	28.777	1.83e-12
Monopisthocotylea	G. salaris	augustus_masked-scf7180006952079-processed-gene-0.0-mRNA-1	MER0192051	HflK (Escherichia coli)	HflK	I87.002	I87	I87	I	Inhibitor	Inhibitor	36.364	2.77e-05
Monopisthocotylea	G. salaris	augustus_masked-scf7180006952124-processed-gene-0.0-mRNA-1	MER0002746	cytosol alanyl aminopeptidase (Homo sapiens)	cytosol alanyl aminopeptidase	M01.010	M01	M01	M	Metallo	Peptidase	64.378	2.54e-109
Monopisthocotylea	G. salaris	augustus_masked-scf7180006952134-processed-gene-0.0-mRNA-1	MER0000207	enteropeptidase (Bos taurus)	enteropeptidase	S01.156	S01	S01A	S	Serine	Peptidase	39.735	1.54e-35
Monopisthocotylea	G. salaris	augustus_masked-scf7180006952873-processed-gene-0.0-mRNA-1	MER0002455	PfpI peptidase (Pyrococcus furiosus)	PfpI peptidase	C56.001	C56	C56	C	Cysteine	Peptidase	31.532	3.57e-14
Monopisthocotylea	G. salaris	augustus_masked-scf7180006953314-processed-gene-0.2-mRNA-1	MER0000554	proteasome subunit alpha 4 (Homo sapiens)	proteasome subunit alpha 4	T01.973	T01	T01A	T	Threonine	Peptidase	59.42	1.47e-91
Monopisthocotylea	G. salaris	genemark-scf7180006947061-processed-gene-0.1-mRNA-1	MER0005926	transmembrane peptidase, serine 3 (Homo sapiens)	transmembrane peptidase, serine 3	S01.079	S01	S01A	S	Serine	Peptidase	39.669	2.67e-51
Monopisthocotylea	G. salaris	genemark-scf7180006947067-processed-gene-0.2-mRNA-1	MER0003620	cercarial elastase ({Schistosoma} sp.) (Schistosoma mansoni)	cercarial elastase	S01.144	S01	S01C	S	Serine	Peptidase	31.122	1.29e-17
Monopisthocotylea	G. salaris	genemark-scf7180006947589-processed-gene-0.3-mRNA-1	MER0011012	SENP1 peptidase (Homo sapiens)	SENP1 peptidase	C48.002	C48	C48	C	Cysteine	Peptidase	46.584	1.49e-47
Monopisthocotylea	G. salaris	genemark-scf7180006947775-processed-gene-0.3-mRNA-1	MER0037853	protein phosphatase methylesterase 1 (Homo sapiens)	protein phosphatase methylesterase 1	S33.984	S33	S33	S	Serine	Peptidase	48.634	1.91e-61
Monopisthocotylea	G. salaris	genemark-scf7180006947824-processed-gene-0.1-mRNA-1	MER0033188	acetylcholinesterase (Homo sapiens)	acetylcholinesterase	S09.979	S09	S09X	S	Serine	Peptidase	38.947	1.01e-35
Monopisthocotylea	G. salaris	genemark-scf7180006948099-processed-gene-0.4-mRNA-1	MER0437468	ctps g.p. ({Brachydanio rerio}) (Brachydanio rerio)	ctps g.p.	C26.A36	C26	C26	C	Cysteine	Peptidase	38.741	1.57e-90
Monopisthocotylea	G. salaris	genemark-scf7180006948133-processed-gene-0.8-mRNA-1	MER0005406	Rim13 peptidase (Aspergillus oryzae)	Rim13 peptidase	C02.008	C02	C02A	C	Cysteine	Peptidase	39.394	1.8e-47
Monopisthocotylea	G. salaris	genemark-scf7180006948170-processed-gene-0.3-mRNA-1	MER0001271	aminoacylase (Homo sapiens)	aminoacylase	M20.973	M20	M20A	M	Metallo	Peptidase	41.294	1.58e-103
Monopisthocotylea	G. salaris	genemark-scf7180006948254-processed-gene-0.6-mRNA-1	MER0002676	proteasome subunit beta 2 (Homo sapiens)	proteasome subunit beta 2	T01.984	T01	T01A	T	Threonine	Peptidase	47.552	8.07e-46
Monopisthocotylea	G. salaris	genemark-scf7180006948313-processed-gene-0.3-mRNA-1	MER0003200	calpain ({Schistosoma} sp.) (Schistosoma mansoni)	calpain	C02.023	C02	C02A	C	Cysteine	Peptidase	50	3.18e-86
Monopisthocotylea	G. salaris	genemark-scf7180006948331-processed-gene-0.3-mRNA-1	MER0018569	tissue factor pathway inhibitor-1 unit 3 (Homo sapiens)	tissue factor pathway inhibitor-1 unit 3	I02.950	I02	I02	I	Inhibitor	Inhibitor	51.064	6.47e-12
Monopisthocotylea	G. salaris	genemark-scf7180006948361-processed-gene-0.4-mRNA-1	MER0060310	UfSP2 peptidase (Mus musculus)	UfSP2 peptidase	C78.002	C78	C78A	C	Cysteine	Peptidase	47.783	1.99e-59
Monopisthocotylea	G. salaris	genemark-scf7180006948489-processed-gene-0.2-mRNA-1	MER0012080	Xesp-2 g.p. ({Xenopus laevis}) (Xenopus laevis)	Xesp-2 g.p.	S01.049	S01	S01A	S	Serine	Peptidase	38.889	4.94e-48
Monopisthocotylea	G. salaris	genemark-scf7180006948555-processed-gene-0.14-mRNA-1	MER0001149	thimet oligopeptidase (Rattus norvegicus)	thimet oligopeptidase	M03.001	M03	M03A	M	Metallo	Peptidase	45.404	0
Monopisthocotylea	G. salaris	genemark-scf7180006948587-processed-gene-0.0-mRNA-1	MER0017852	fraction IX inhibitor ({Bungarus fasciatus}) (Bungarus fasciatus)	fraction IX inhibitor	I02.031	I02	I02	I	Inhibitor	Inhibitor	63.83	9.54e-17
Monopisthocotylea	G. salaris	genemark-scf7180006948612-processed-gene-0.14-mRNA-1	MER0021890	Brcc36 isopeptidase (Homo sapiens)	Brcc36 isopeptidase	M67.004	M67	M67A	M	Metallo	Peptidase	32.934	6.85e-22
Monopisthocotylea	G. salaris	genemark-scf7180006949143-processed-gene-0.1-mRNA-1	MER0000686	cathepsin B (Homo sapiens)	cathepsin B	C01.060	C01	C01A	C	Cysteine	Peptidase	63.745	1.07e-124
Monopisthocotylea	G. salaris	genemark-scf7180006949170-processed-gene-0.0-mRNA-1	MER0192109	furin A ({Brachydanio rerio}) (Brachydanio rerio)	furin A	S08.152	S08	S08B	S	Serine	Peptidase	42.188	5.91e-14
Monopisthocotylea	G. salaris	genemark-scf7180006949562-processed-gene-0.0-mRNA-1	MER0001248	Xaa-Pro dipeptidase (eukaryote-type) (Homo sapiens)	Xaa-Pro dipeptidase	M24.007	M24	M24B	M	Metallo	Peptidase	53.333	8.61e-50
Monopisthocotylea	G. salaris	genemark-scf7180006949584-processed-gene-0.3-mRNA-1	MER0017878	chelonianin inhibitor unit 1 (Caretta caretta)	chelonianin inhibitor unit 1	I02.022	I02	I02	I	Inhibitor	Inhibitor	55.556	6.75e-10
Monopisthocotylea	G. salaris	genemark-scf7180006949587-processed-gene-0.5-mRNA-1	MER0116559	YOD1 peptidase (Homo sapiens)	YOD1 peptidase	C85.007	C85	C85B	C	Cysteine	Peptidase	45.161	3.62e-32
Monopisthocotylea	G. salaris	genemark-scf7180006949665-processed-gene-0.4-mRNA-1	MER0026495	FACT complex subunit SPT16 (Homo sapiens)	FACT complex subunit SPT16	M24.974	M24	M24X	M	Metallo	Peptidase	34.766	6.06e-55
Monopisthocotylea	G. salaris	genemark-scf7180006950114-processed-gene-0.1-mRNA-1	MER0001800	legumain, animal-type (Homo sapiens)	legumain, animal-type	C13.004	C13	C13	C	Cysteine	Peptidase	46.97	4.07e-55
Monopisthocotylea	G. salaris	genemark-scf7180006950301-processed-gene-0.4-mRNA-1	MER0001235	leucine aminopeptidase 3 (Bos taurus)	leucine aminopeptidase 3	M17.001	M17	M17	M	Metallo	Peptidase	34.737	9.49e-69
Monopisthocotylea	G. salaris	genemark-scf7180006950324-processed-gene-0.4-mRNA-1	MER0029237	LOC277343 protein ({Mus musculus}) and similar (Mus musculus)	LOC277343 protein	I02.978	I02	I02	I	Inhibitor	Inhibitor	41.935	5.94e-09
Monopisthocotylea	G. salaris	genemark-scf7180006950536-processed-gene-0.6-mRNA-1	MER0319695	Sizzled protein ({Xenopus laevis}) (Xenopus laevis)	Sizzled protein	I93.001	I93	I93	I	Inhibitor	Inhibitor	31.193	7.26e-16
Monopisthocotylea	G. salaris	genemark-scf7180006950711-processed-gene-0.2-mRNA-1	MER0017239	CG18642 ({Drosophila melanogaster}) (Drosophila melanogaster)	CG18642	S09.A68	S09	S09C	S	Serine	Peptidase	32.188	2.84e-42
Monopisthocotylea	G. salaris	genemark-scf7180006950736-processed-gene-0.3-mRNA-1	MER0000705	dipeptidyl-peptidase I (Rattus norvegicus)	dipeptidyl-peptidase I	C01.070	C01	C01A	C	Cysteine	Peptidase	47.059	5.19e-66
Monopisthocotylea	G. salaris	genemark-scf7180006950739-processed-gene-0.9-mRNA-1	MER0000550	proteasome subunit alpha 2 (Homo sapiens)	proteasome subunit alpha 2	T01.972	T01	T01A	T	Threonine	Peptidase	68.367	9.69e-99
Monopisthocotylea	G. salaris	genemark-scf7180006950783-processed-gene-0.7-mRNA-1	MER0018608	survivin (Homo sapiens)	survivin	I32.005	I32	I32	I	Inhibitor	Inhibitor	41.837	3.08e-21
Monopisthocotylea	G. salaris	genemark-scf7180006950907-processed-gene-0.5-mRNA-1	MER0005100	ADAMTS3 peptidase (Homo sapiens)	ADAMTS3 peptidase	M12.220	M12	M12B	M	Metallo	Peptidase	36.364	1.75e-38
Monopisthocotylea	G. salaris	genemark-scf7180006950979-processed-gene-0.1-mRNA-1	MER0003094	ADAM17 peptidase (Homo sapiens)	ADAM17 peptidase	M12.217	M12	M12B	M	Metallo	Peptidase	27.016	9.42e-21
Monopisthocotylea	G. salaris	genemark-scf7180006951210-processed-gene-0.9-mRNA-1	MER0029866	phosphatidylethanolamine-binding protein (Homo sapiens)	phosphatidylethanolamine-binding protein	I51.002	I51	I51	I	Inhibitor	Inhibitor	33.333	6.04e-13
Monopisthocotylea	G. salaris	genemark-scf7180006951238-processed-gene-0.11-mRNA-1	MER0016486	ubiquitin-specific peptidase 49 (Homo sapiens)	ubiquitin-specific peptidase 49	C19.073	C19	C19	C	Cysteine	Peptidase	32.864	1.02e-26
Monopisthocotylea	G. salaris	genemark-scf7180006951248-processed-gene-0.24-mRNA-1	MER0003083	Kuzbanian peptidase (non-mammalian) (Drosophila melanogaster)	Kuzbanian peptidase	M12.211	M12	M12B	M	Metallo	Peptidase	46.209	1.61e-64
Monopisthocotylea	G. salaris	genemark-scf7180006951360-processed-gene-0.0-mRNA-1	MER0000383	PCSK6 peptidase (Homo sapiens)	PCSK6 peptidase	S08.075	S08	S08B	S	Serine	Peptidase	63.354	4.5e-73
Monopisthocotylea	G. salaris	genemark-scf7180006951447-processed-gene-0.6-mRNA-1	MER0023251	antigen CD109 (Homo sapiens)	antigen CD109	I39.006	I39	I39	I	Inhibitor	Inhibitor	23.027	1.15e-51
Monopisthocotylea	G. salaris	genemark-scf7180006951459-processed-gene-0.3-mRNA-1	MER0226346	desumoylating isopeptidase 2 (Mus musculus)	desumoylating isopeptidase 2	C97.002	C97	C97	C	Cysteine	Peptidase	46.667	2.12e-38
Monopisthocotylea	G. salaris	genemark-scf7180006951830-processed-gene-0.6-mRNA-1	MER0001342	methionyl aminopeptidase 1 (eukaryote) (Homo sapiens)	methionyl aminopeptidase 1	M24.017	M24	M24A	M	Metallo	Peptidase	37.308	8.64e-56
Monopisthocotylea	G. salaris	genemark-scf7180006951840-processed-gene-0.0-mRNA-1	MER0001800	legumain, animal-type (Homo sapiens)	legumain, animal-type	C13.004	C13	C13	C	Cysteine	Peptidase	51.031	1.3e-63
Monopisthocotylea	G. salaris	genemark-scf7180006951866-processed-gene-0.7-mRNA-1	MER0033242	KIAA1363-like protein (Homo sapiens)	KIAA1363-like protein	S09.992	S09	S09X	S	Serine	Peptidase	37.879	4.87e-08
Monopisthocotylea	G. salaris	genemark-scf7180006951890-processed-gene-0.3-mRNA-1	MER0033188	acetylcholinesterase (Homo sapiens)	acetylcholinesterase	S09.979	S09	S09X	S	Serine	Peptidase	31.323	2.25e-51
Monopisthocotylea	G. salaris	genemark-scf7180006952042-processed-gene-0.0-mRNA-1	MER0122119	csn5 g.p. ({Dictyostelium discoideum}) (Dictyostelium discoideum)	csn5 g.p.	M67.A13	M67	M67A	M	Metallo	Peptidase	59.801	3.37e-139
Monopisthocotylea	G. salaris	genemark-scf7180006952089-processed-gene-0.0-mRNA-1	MER0004194	Y7A9A.1 g.p. ({Caenorhabditis elegans}) (Caenorhabditis elegans)	Y7A9A.1 g.p.	T03.A07	T03	T03	T	Threonine	Peptidase	32.959	6.75e-33
Monopisthocotylea	G. salaris	genemark-scf7180006952304-processed-gene-0.0-mRNA-1	MER0004458	site 2 peptidase (Homo sapiens)	site 2 peptidase	M50.001	M50	M50A	M	Metallo	Peptidase	29.905	3.96e-64
Monopisthocotylea	G. salaris	genemark-scf7180006952548-processed-gene-0.6-mRNA-1	MER0014518	Mername-AA273 peptidase (Caenorhabditis elegans)	Mername-AA273 peptidase	M24.032	M24	M24B	M	Metallo	Peptidase	41.176	1.93e-38
Monopisthocotylea	G. salaris	genemark-scf7180006952576-processed-gene-0.3-mRNA-1	MER0001342	methionyl aminopeptidase 1 (eukaryote) (Homo sapiens)	methionyl aminopeptidase 1	M24.017	M24	M24A	M	Metallo	Peptidase	48.193	2.15e-49
Monopisthocotylea	G. salaris	genemark-scf7180006952631-processed-gene-0.1-mRNA-1	MER0002667	ubiquitin-specific peptidase 14 (Homo sapiens)	ubiquitin-specific peptidase 14	C19.015	C19	C19	C	Cysteine	Peptidase	44.665	1.65e-107
Monopisthocotylea	G. salaris	genemark-scf7180006952656-processed-gene-0.6-mRNA-1	MER0001711	proteasome subunit beta 4 (Homo sapiens)	proteasome subunit beta 4	T01.987	T01	T01A	T	Threonine	Peptidase	41.262	2.21e-61
Monopisthocotylea	G. salaris	genemark-scf7180006952807-processed-gene-0.11-mRNA-1	MER0020201	rhomboid-4 (insect) (Drosophila melanogaster)	rhomboid-4	S54.012	S54	S54	S	Serine	Peptidase	42.975	3.65e-65
Monopisthocotylea	G. salaris	genemark-scf7180006952807-processed-gene-0.4-mRNA-1	MER0079520	leucine aminopeptidase ({Fasciola}-type) (Fasciola hepatica)	leucine aminopeptidase	M17.011	M17	M17	M	Metallo	Peptidase	54.99	0
Monopisthocotylea	G. salaris	genemark-scf7180006952901-processed-gene-0.4-mRNA-1	MER0192051	HflK (Escherichia coli)	HflK	I87.002	I87	I87	I	Inhibitor	Inhibitor	32.203	4.38e-06
Monopisthocotylea	G. salaris	genemark-scf7180006952986-processed-gene-0.14-mRNA-1	MER0021876	LOC133083 g.p. ({Homo sapiens}) (Homo sapiens)	LOC133083 g.p.	M16.P01	M16	M16B	M	Metallo	Peptidase	34.171	1.41e-32
Monopisthocotylea	G. salaris	genemark-scf7180006953026-processed-gene-0.8-mRNA-1	MER0024969	Crescent protein ({Xenopus} sp.) (Xenopus laevis)	Crescent protein	I93.002	I93	I93	I	Inhibitor	Inhibitor	31.148	2.8e-17
Monopisthocotylea	G. salaris	genemark-scf7180006953072-processed-gene-0.3-mRNA-1	MER0187565	desumoylating isopeptidase 1 (Mus musculus)	desumoylating isopeptidase 1	C97.001	C97	C97	C	Cysteine	Peptidase	43.312	1.09e-34
Monopisthocotylea	G. salaris	genemark-scf7180006953182-processed-gene-0.1-mRNA-1	MER0319695	Sizzled protein ({Xenopus laevis}) (Xenopus laevis)	Sizzled protein	I93.001	I93	I93	I	Inhibitor	Inhibitor	26.168	2.2e-14
Monopisthocotylea	G. salaris	genemark-scf7180006953271-processed-gene-0.6-mRNA-1	MER0000207	enteropeptidase (Bos taurus)	enteropeptidase	S01.156	S01	S01A	S	Serine	Peptidase	38.696	3.22e-45
Monopisthocotylea	G. salaris	genemark-scf7180006953328-processed-gene-0.6-mRNA-1	MER0033280	neuroligin 1 (Homo sapiens)	neuroligin 1	S09.994	S09	S09X	S	Serine	Peptidase	38.793	5.98e-22
Monopisthocotylea	G. salaris	genemark-scf7180006953347-processed-gene-0.2-mRNA-1	MER0003620	cercarial elastase ({Schistosoma} sp.) (Schistosoma mansoni)	cercarial elastase	S01.144	S01	S01C	S	Serine	Peptidase	35.043	1.04e-25
Monopisthocotylea	G. salaris	genemark-scf7180006953376-processed-gene-0.5-mRNA-1	MER0000495	PIM1 peptidase (Homo sapiens)	PIM1 peptidase	S16.002	S16	S16	S	Serine	Peptidase	49.091	1.64e-80
Monopisthocotylea	G. salaris	genemark-scf7180006953401-processed-gene-0.8-mRNA-1	MER0000949	phytepsin (Hordeum vulgare)	phytepsin	A01.020	A01	A01A	A	Aspartic	Peptidase	44	1.23e-33
Monopisthocotylea	G. salaris	genemark-scf7180006953437-processed-gene-0.4-mRNA-1	MER0002418	cathepsin L1 ({Fasciola} sp.) (Fasciola gigantica)	cathepsin L1	C01.033	C01	C01A	C	Cysteine	Peptidase	36.735	8.33e-39
Monopisthocotylea	G. salaris	maker-scf7180006946794-augustus-gene-0.5-mRNA-1	MER0013563	CG6194 protein ({Drosophila melanogaster}) (Drosophila melanogaster)	CG6194 protein	C54.A03	C54	C54	C	Cysteine	Peptidase	41.176	2.9e-20
Monopisthocotylea	G. salaris	maker-scf7180006946794-snap-gene-0.6-mRNA-1	MER0014316	autophagin-3 (Homo sapiens)	autophagin-3	C54.004	C54	C54	C	Cysteine	Peptidase	40.187	2.96e-23
Monopisthocotylea	G. salaris	maker-scf7180006946989-snap-gene-0.31-mRNA-1	MER0000911	cathepsin D (Homo sapiens)	cathepsin D	A01.009	A01	A01A	A	Aspartic	Peptidase	51.208	7.18e-71
Monopisthocotylea	G. salaris	maker-scf7180006947440-snap-gene-0.5-mRNA-1	MER0002746	cytosol alanyl aminopeptidase (Homo sapiens)	cytosol alanyl aminopeptidase	M01.010	M01	M01	M	Metallo	Peptidase	56.989	4.72e-72
Monopisthocotylea	G. salaris	maker-scf7180006947485-augustus-gene-0.41-mRNA-1	MER0005496	Afg3-like protein 2 (Homo sapiens)	Afg3-like protein 2	M41.007	M41	M41	M	Metallo	Peptidase	64.479	1.67e-119
Monopisthocotylea	G. salaris	maker-scf7180006947536-snap-gene-0.46-mRNA-1	MER0024969	Crescent protein ({Xenopus} sp.) (Xenopus laevis)	Crescent protein	I93.002	I93	I93	I	Inhibitor	Inhibitor	34.483	9.41e-18
Monopisthocotylea	G. salaris	maker-scf7180006947764-snap-gene-0.21-mRNA-1	MER0024969	Crescent protein ({Xenopus} sp.) (Xenopus laevis)	Crescent protein	I93.002	I93	I93	I	Inhibitor	Inhibitor	30.556	5.59e-15
Monopisthocotylea	G. salaris	maker-scf7180006947836-snap-gene-0.20-mRNA-1	MER0006058	dipeptidyl-peptidase II (Rattus norvegicus)	dipeptidyl-peptidase II	S28.002	S28	S28	S	Serine	Peptidase	44.73	4.4e-121
Monopisthocotylea	G. salaris	maker-scf7180006947925-snap-gene-0.20-mRNA-1	MER0081097	CAD3 peptidase ({Musca domestica}) (Musca domestica)	CAD3 peptidase	A01.093	A01	A01A	A	Aspartic	Peptidase	53.292	1.65e-116
Monopisthocotylea	G. salaris	maker-scf7180006948062-snap-gene-0.136-mRNA-1	MER0192109	furin A ({Brachydanio rerio}) (Brachydanio rerio)	furin A	S08.152	S08	S08B	S	Serine	Peptidase	64.918	5.56e-139
Monopisthocotylea	G. salaris	maker-scf7180006948114-snap-gene-0.18-mRNA-1	MER0001342	methionyl aminopeptidase 1 (eukaryote) (Homo sapiens)	methionyl aminopeptidase 1	M24.017	M24	M24A	M	Metallo	Peptidase	60	6.73e-57
Monopisthocotylea	G. salaris	maker-scf7180006948133-snap-gene-0.33-mRNA-1	MER0005406	Rim13 peptidase (Aspergillus oryzae)	Rim13 peptidase	C02.008	C02	C02A	C	Cysteine	Peptidase	37.551	8.03e-40
Monopisthocotylea	G. salaris	maker-scf7180006948137-augustus-gene-0.72-mRNA-1	MER0017622	SPAC823.09c g.p. ({Schizosaccharomyces pombe}) (Schizosaccharomyces pombe)	SPAC823.09c g.p.	T02.A06	T02	T02	T	Threonine	Peptidase	34.799	1.59e-35
Monopisthocotylea	G. salaris	maker-scf7180006948138-snap-gene-0.45-mRNA-1	MER0035036	Cg8972 protein (Drosophila melanogaster)	Cg8972 protein	S54.A12	S54	S54	S	Serine	Peptidase	36	4.13e-32
Monopisthocotylea	G. salaris	maker-scf7180006948150-augustus-gene-0.45-mRNA-1	MER0000446	lysosomal Pro-Xaa carboxypeptidase (Homo sapiens)	lysosomal Pro-Xaa carboxypeptidase	S28.001	S28	S28	S	Serine	Peptidase	39.452	6.59e-90
Monopisthocotylea	G. salaris	maker-scf7180006948156-snap-gene-0.78-mRNA-1	MER0004113	KPC2-type peptidase (Caenorhabditis elegans)	KPC2-type peptidase	S08.109	S08	S08B	S	Serine	Peptidase	68.497	1.27e-171
Monopisthocotylea	G. salaris	maker-scf7180006948180-augustus-gene-0.28-mRNA-1	MER0002945	calpain A (Drosophila melanogaster)	calpain A	C02.014	C02	C02A	C	Cysteine	Peptidase	58.801	9.15e-113
Monopisthocotylea	G. salaris	maker-scf7180006948228-snap-gene-0.71-mRNA-1	MER0175067	lysosomal 66.3 kDa protein ({Mus musculus}-type) (Mus musculus)	lysosomal 66.3 kDa protein	C95.001	C95	C95	C	Cysteine	Peptidase	41.643	1.82e-92
Monopisthocotylea	G. salaris	maker-scf7180006948256-snap-gene-0.33-mRNA-1	MER0030143	dihydropyrimidinase related protein-1 (Homo sapiens)	dihydropyrimidinase related protein-1	M38.974	M38	M38	M	Metallo	Peptidase	31	7.42e-54
Monopisthocotylea	G. salaris	maker-scf7180006948366-snap-gene-0.82-mRNA-1	MER0002896	ubiquitin-specific peptidase 7 (Homo sapiens)	ubiquitin-specific peptidase 7	C19.016	C19	C19	C	Cysteine	Peptidase	63.585	4.3e-163
Monopisthocotylea	G. salaris	maker-scf7180006948404-augustus-gene-0.32-mRNA-1	MER0002332	SmCL1 peptidase ({Schistosoma mansoni} and similar) (Schistosoma mansoni)	SmCL1 peptidase	C01.166	C01	C01A	C	Cysteine	Peptidase	39.352	1.26e-52
Monopisthocotylea	G. salaris	maker-scf7180006948407-augustus-gene-0.39-mRNA-1	MER0005542	BcDNA.LD24440 ({Drosophila melanogaster}) (Drosophila melanogaster)	BcDNA.LD24440	C12.A05	C12	C12	C	Cysteine	Peptidase	45.089	5.9e-66
Monopisthocotylea	G. salaris	maker-scf7180006948437-augustus-gene-0.37-mRNA-1	MER0002896	ubiquitin-specific peptidase 7 (Homo sapiens)	ubiquitin-specific peptidase 7	C19.016	C19	C19	C	Cysteine	Peptidase	63.684	1.37e-167
Monopisthocotylea	G. salaris	maker-scf7180006948470-augustus-gene-0.53-mRNA-1	MER0191412	HflC (Escherichia coli)	HflC	I87.001	I87	I87	I	Inhibitor	Inhibitor	22.857	9.35e-08
Monopisthocotylea	G. salaris	maker-scf7180006948563-snap-gene-0.23-mRNA-1	MER0000770	calpain-1 (Homo sapiens)	calpain-1	C02.001	C02	C02A	C	Cysteine	Peptidase	38.318	7.75e-41
Monopisthocotylea	G. salaris	maker-scf7180006948615-snap-gene-0.8-mRNA-1	MER0020201	rhomboid-4 (insect) (Drosophila melanogaster)	rhomboid-4	S54.012	S54	S54	S	Serine	Peptidase	37.615	4.38e-53
Monopisthocotylea	G. salaris	maker-scf7180006948660-snap-gene-0.181-mRNA-1	MER0172554	polycystic kidney disease 1-like 3 (Homo sapiens)	polycystic kidney disease 1-like 3	P02.039	P02	P02B	P	Mixed	Peptidase	51.22	3.43e-11
Monopisthocotylea	G. salaris	maker-scf7180006948849-snap-gene-0.99-mRNA-1	MER0033274	hormone-sensitive lipase (Homo sapiens)	hormone-sensitive lipase	S09.993	S09	S09X	S	Serine	Peptidase	39.073	1.51e-31
Monopisthocotylea	G. salaris	maker-scf7180006948945-snap-gene-0.102-mRNA-1	MER0018662	serpin SP6 ({Drosophila melanogaster}) (Drosophila melanogaster)	serpin SP6	I04.039	I04	I04	I	Inhibitor	Inhibitor	29.94	4.22e-20
Monopisthocotylea	G. salaris	maker-scf7180006948986-snap-gene-0.9-mRNA-1	MER0038680	cytosolic carboxypeptidase-1 ({Caenorhabditis elegans}) (Caenorhabditis elegans)	cytosolic carboxypeptidase-1	M14.A36	M14	M14B	M	Metallo	Peptidase	39.516	5e-25
Monopisthocotylea	G. salaris	maker-scf7180006949557-snap-gene-0.29-mRNA-1	MER0017868	tissue factor pathway inhibitor-1 inhibitor unit 1 (Homo sapiens)	tissue factor pathway inhibitor-1 inhibitor unit 1	I02.011	I02	I02	I	Inhibitor	Inhibitor	54.348	5.08e-12
Monopisthocotylea	G. salaris	maker-scf7180006949601-snap-gene-0.35-mRNA-1	MER0002331	cathepsin L1 (arthropod-type) (Bombyx mori)	cathepsin L1	C01.092	C01	C01A	C	Cysteine	Peptidase	49.565	1.56e-71
Monopisthocotylea	G. salaris	maker-scf7180006949619-snap-gene-0.27-mRNA-1	MER0034964	lact-4 g.p. ({Caenorhabditis elegans}) (Caenorhabditis elegans)	lact-4 g.p.	S12.A17	S12	S12	S	Serine	Peptidase	28.866	7.88e-18
Monopisthocotylea	G. salaris	maker-scf7180006949842-augustus-gene-0.38-mRNA-1	MER0002302	cathepsin L2 ({Fasciola} sp.) (Fasciola hepatica)	cathepsin L2	C01.142	C01	C01A	C	Cysteine	Peptidase	46.047	1.13e-67
Monopisthocotylea	G. salaris	maker-scf7180006950015-snap-gene-0.9-mRNA-1	MER0016044	metallocarboxypeptidase O (Homo sapiens)	metallocarboxypeptidase O	M14.021	M14	M14A	M	Metallo	Peptidase	36.184	1.12e-23
Monopisthocotylea	G. salaris	maker-scf7180006950150-snap-gene-0.52-mRNA-1	MER0000836	ubiquitinyl hydrolase-L3 (Homo sapiens)	ubiquitinyl hydrolase-L3	C12.003	C12	C12	C	Cysteine	Peptidase	33.333	2.49e-50
Monopisthocotylea	G. salaris	maker-scf7180006950186-snap-gene-0.10-mRNA-1	MER0012092	ADAMTS9 peptidase (Homo sapiens)	ADAMTS9 peptidase	M12.021	M12	M12B	M	Metallo	Peptidase	27.948	3.94e-15
Monopisthocotylea	G. salaris	maker-scf7180006950272-snap-gene-0.120-mRNA-1	MER0000691	cathepsin B-like peptidase (platyhelminth) (Schistosoma mansoni)	cathepsin B-like peptidase	C01.062	C01	C01A	C	Cysteine	Peptidase	52.439	6.93e-92
Monopisthocotylea	G. salaris	maker-scf7180006950311-augustus-gene-0.46-mRNA-1	MER0003374	aspartyl aminopeptidase (Mus musculus)	aspartyl aminopeptidase	M18.002	M18	M18	M	Metallo	Peptidase	42.541	2.28e-102
Monopisthocotylea	G. salaris	maker-scf7180006950393-augustus-gene-0.74-mRNA-1	MER0191412	HflC (Escherichia coli)	HflC	I87.001	I87	I87	I	Inhibitor	Inhibitor	22.269	7.54e-08
Monopisthocotylea	G. salaris	maker-scf7180006950468-snap-gene-0.46-mRNA-1	MER0002627	ubiquitin-specific peptidase 13 (Homo sapiens)	ubiquitin-specific peptidase 13	C19.012	C19	C19	C	Cysteine	Peptidase	45.714	5.06e-05
Monopisthocotylea	G. salaris	maker-scf7180006950526-snap-gene-0.169-mRNA-1	MER0033198	cholinesterase (Homo sapiens)	cholinesterase	S09.980	S09	S09X	S	Serine	Peptidase	36.364	6.22e-74
Monopisthocotylea	G. salaris	maker-scf7180006950627-augustus-gene-0.130-mRNA-1	MER0012158	glutamine:fructose-6-phosphate amidotransferase (Homo sapiens)	glutamine:fructose-6-phosphate amidotransferase	C44.972	C44	C44	C	Cysteine	Peptidase	46.875	9.64e-101
Monopisthocotylea	G. salaris	maker-scf7180006950764-augustus-gene-0.55-mRNA-1	MER0001202	carboxypeptidase E (Bos taurus)	carboxypeptidase E	M14.005	M14	M14B	M	Metallo	Peptidase	40.909	3.61e-96
Monopisthocotylea	G. salaris	maker-scf7180006950764-snap-gene-0.56-mRNA-1	MER0012130	ubiquitin-specific peptidase 22 (Homo sapiens)	ubiquitin-specific peptidase 22	C19.035	C19	C19	C	Cysteine	Peptidase	43.293	1.24e-38
Monopisthocotylea	G. salaris	maker-scf7180006950787-augustus-gene-0.45-mRNA-1	MER0002945	calpain A (Drosophila melanogaster)	calpain A	C02.014	C02	C02A	C	Cysteine	Peptidase	58.687	9.06e-109
Monopisthocotylea	G. salaris	maker-scf7180006950803-snap-gene-0.10-mRNA-1	MER0037862	1700122C07Rik protein ({Mus musculus}) (Mus musculus)	1700122C07Rik protein	S09.963	S09	S09C	S	Serine	Peptidase	45.946	1.56e-13
Monopisthocotylea	G. salaris	maker-scf7180006950803-snap-gene-0.11-mRNA-1	MER0033198	cholinesterase (Homo sapiens)	cholinesterase	S09.980	S09	S09X	S	Serine	Peptidase	33.922	8.78e-35
Monopisthocotylea	G. salaris	maker-scf7180006950813-snap-gene-0.21-mRNA-1	MER0005125	xolloid (Xenopus laevis)	xolloid	M12.015	M12	M12A	M	Metallo	Peptidase	64.179	4.79e-54
Monopisthocotylea	G. salaris	maker-scf7180006950820-augustus-gene-0.54-mRNA-1	MER0002746	cytosol alanyl aminopeptidase (Homo sapiens)	cytosol alanyl aminopeptidase	M01.010	M01	M01	M	Metallo	Peptidase	71.579	2.41e-44
Monopisthocotylea	G. salaris	maker-scf7180006950853-augustus-gene-0.52-mRNA-1	MER0033236	neuroligin 4, Y-linked (Homo sapiens)	neuroligin 4, Y-linked	S09.989	S09	S09X	S	Serine	Peptidase	37.824	6.5e-29
Monopisthocotylea	G. salaris	maker-scf7180006950873-augustus-gene-0.83-mRNA-1	MER0002211	peptidase Clp (type 3) (Homo sapiens)	peptidase Clp	S14.003	S14	S14	S	Serine	Peptidase	44.156	3.48e-12
Monopisthocotylea	G. salaris	maker-scf7180006950873-snap-gene-0.89-mRNA-1	MER1251407	(Homo sapiens)		C121.002	C121	C121	C	Cysteine	Peptidase	37.255	6.62e-20
Monopisthocotylea	G. salaris	maker-scf7180006950904-snap-gene-0.85-mRNA-1	MER0030134	26S proteasome non-ATPase regulatory subunit 7 (Homo sapiens)	26S proteasome non-ATPase regulatory subunit 7	M67.973	M67	M67A	M	Metallo	Peptidase	72.5	7e-62
Monopisthocotylea	G. salaris	maker-scf7180006950961-augustus-gene-0.16-mRNA-1	MER0002477	glycosylphosphatidylinositol:protein transamidase (Saccharomyces cerevisiae)	glycosylphosphatidylinositol:protein transamidase	C13.005	C13	C13	C	Cysteine	Peptidase	60.417	1.72e-87
Monopisthocotylea	G. salaris	maker-scf7180006951095-snap-gene-0.256-mRNA-1	MER0003543	ubiquinol-cytochrome c reductase core protein I (Homo sapiens)	ubiquinol-cytochrome c reductase core protein I	M16.973	M16	M16B	M	Metallo	Peptidase	56.889	1.56e-94
Monopisthocotylea	G. salaris	maker-scf7180006951196-snap-gene-0.75-mRNA-1	MER0020180	Y16B4A.2 g.p. ({Caenorhabditis elegans}) (Caenorhabditis elegans)	Y16B4A.2 g.p.	S10.A62	S10	S10	S	Serine	Peptidase	35.274	1.76e-128
Monopisthocotylea	G. salaris	maker-scf7180006951196-snap-gene-0.76-mRNA-1	MER0000430	serine carboxypeptidase A (Homo sapiens)	serine carboxypeptidase A	S10.002	S10	S10	S	Serine	Peptidase	34.076	1.12e-73
Monopisthocotylea	G. salaris	maker-scf7180006951278-snap-gene-0.20-mRNA-1	MER0000549	proteasome subunit alpha 1 (Homo sapiens)	proteasome subunit alpha 1	T01.976	T01	T01A	T	Threonine	Peptidase	58.025	5.94e-68
Monopisthocotylea	G. salaris	maker-scf7180006951312-snap-gene-0.19-mRNA-1	MER0192051	HflK (Escherichia coli)	HflK	I87.002	I87	I87	I	Inhibitor	Inhibitor	23.585	2.58e-11
Monopisthocotylea	G. salaris	maker-scf7180006951339-snap-gene-0.33-mRNA-1	MER0012042	cathepsin-2 (Mus musculus)	cathepsin-2	C01.031	C01	C01A	C	Cysteine	Peptidase	70	6.29e-24
Monopisthocotylea	G. salaris	maker-scf7180006951339-snap-gene-0.34-mRNA-1	MER0012044	At5g60360-type peptidase (Arabidopsis thaliana)	At5g60360-type peptidase	C01.163	C01	C01A	C	Cysteine	Peptidase	37.762	1.95e-26
Monopisthocotylea	G. salaris	maker-scf7180006951361-snap-gene-0.4-mRNA-1	MER0319695	Sizzled protein ({Xenopus laevis}) (Xenopus laevis)	Sizzled protein	I93.001	I93	I93	I	Inhibitor	Inhibitor	39.362	3.38e-18
Monopisthocotylea	G. salaris	maker-scf7180006951476-augustus-gene-0.33-mRNA-1	MER0011465	CG10474 protein ({Drosophila melanogaster}) (Drosophila melanogaster)	CG10474 protein	T02.A04	T02	T02	T	Threonine	Peptidase	48.246	2.18e-28
Monopisthocotylea	G. salaris	maker-scf7180006951490-augustus-gene-0.31-mRNA-1	MER0013997	necepsin-2 (Necator americanus)	necepsin-2	A01.068	A01	A01A	A	Aspartic	Peptidase	44.207	1.47e-90
Monopisthocotylea	G. salaris	maker-scf7180006951719-augustus-gene-0.9-mRNA-1	MER0000203	plasma kallikrein (Homo sapiens)	plasma kallikrein	S01.212	S01	S01A	S	Serine	Peptidase	38.462	8.14e-25
Monopisthocotylea	G. salaris	maker-scf7180006951788-snap-gene-0.25-mRNA-1	MER0044889	LD42771 protein ({Drosophila melanogaster}) (Drosophila melanogaster)	LD42771 protein	C26.A21	C26	C26	C	Cysteine	Peptidase	24.464	1.27e-16
Monopisthocotylea	G. salaris	maker-scf7180006951852-snap-gene-0.46-mRNA-1	MER0064210	SENP8 peptidase (fungus-type) (Gibberella zeae)	SENP8 peptidase	C48.031	C48	C48	C	Cysteine	Peptidase	30.921	2.43e-15
Monopisthocotylea	G. salaris	maker-scf7180006951856-snap-gene-0.70-mRNA-1	MER0015095	glutaminyl cyclase (Homo sapiens)	glutaminyl cyclase	M28.974	M28	M28X	M	Metallo	Peptidase	35.448	1.77e-42
Monopisthocotylea	G. salaris	maker-scf7180006951859-augustus-gene-0.24-mRNA-1	MER0200434	highly similar to acyl-protein thioesterase 1 ({Homo sapiens}) (Homo sapiens)	highly similar to acyl-protein thioesterase 1	S09.941	S09	S09X	S	Serine	Peptidase	40.171	2.09e-19
Monopisthocotylea	G. salaris	maker-scf7180006951866-snap-gene-0.26-mRNA-1	MER0033274	hormone-sensitive lipase (Homo sapiens)	hormone-sensitive lipase	S09.993	S09	S09X	S	Serine	Peptidase	40.645	1.22e-34
Monopisthocotylea	G. salaris	maker-scf7180006951895-snap-gene-0.96-mRNA-1	MER0086098	OTUD5 peptidase ({Homo sapiens}) (Homo sapiens)	OTUD5 peptidase	C85.001	C85	C85A	C	Cysteine	Peptidase	57.391	1.42e-42
Monopisthocotylea	G. salaris	maker-scf7180006951896-snap-gene-0.47-mRNA-1	MER0022763	Ac-KPI-1 I ({Ancylostoma caninum}) inhibitor unit 7 (Ancylostoma caninum)	Ac-KPI-1 I	I02.961	I02	I02	I	Inhibitor	Inhibitor	43.396	5.21e-10
Monopisthocotylea	G. salaris	maker-scf7180006951896-snap-gene-0.48-mRNA-1	MER0001778	furin-2 (insect) (Drosophila melanogaster)	furin-2	S08.049	S08	S08B	S	Serine	Peptidase	47.771	5.94e-41
Monopisthocotylea	G. salaris	maker-scf7180006951949-augustus-gene-0.22-mRNA-1	MER0042914	NDRG3 protein (Homo sapiens)	NDRG3 protein	S33.987	S33	S33	S	Serine	Peptidase	30.081	1.54e-15
Monopisthocotylea	G. salaris	maker-scf7180006952025-augustus-gene-0.44-mRNA-1	MER0029056	otubain-1 (Homo sapiens)	otubain-1	C65.001	C65	C65	C	Cysteine	Peptidase	37.629	7.48e-30
Monopisthocotylea	G. salaris	maker-scf7180006952137-snap-gene-0.60-mRNA-1	MER0002331	cathepsin L1 (arthropod-type) (Bombyx mori)	cathepsin L1	C01.092	C01	C01A	C	Cysteine	Peptidase	59.821	3.8e-98
Monopisthocotylea	G. salaris	maker-scf7180006952176-augustus-gene-0.25-mRNA-1	MER0021457	ixolaris ({Ixodes scapularis}) (Ixodes scapularis)	ixolaris	I02.025	I02	I02	I	Inhibitor	Inhibitor	43.137	4.96e-08
Monopisthocotylea	G. salaris	maker-scf7180006952209-snap-gene-0.8-mRNA-1	MER0003620	cercarial elastase ({Schistosoma} sp.) (Schistosoma mansoni)	cercarial elastase	S01.144	S01	S01C	S	Serine	Peptidase	36.111	1.92e-14
Monopisthocotylea	G. salaris	maker-scf7180006952294-snap-gene-0.8-mRNA-1	MER0000203	plasma kallikrein (Homo sapiens)	plasma kallikrein	S01.212	S01	S01A	S	Serine	Peptidase	36.424	1.96e-25
Monopisthocotylea	G. salaris	maker-scf7180006952404-snap-gene-0.55-mRNA-1	MER0020511	follistatin (Homo sapiens)	follistatin	I01.966	I01	I01	I	Inhibitor	Inhibitor	47.727	3.18e-07
Monopisthocotylea	G. salaris	maker-scf7180006952404-snap-gene-0.56-mRNA-1	MER0020511	follistatin (Homo sapiens)	follistatin	I01.966	I01	I01	I	Inhibitor	Inhibitor	42.105	5.39e-09
Monopisthocotylea	G. salaris	maker-scf7180006952617-snap-gene-0.8-mRNA-1	MER0472834	kyphoscoliosis peptidase (Mus musculus)	kyphoscoliosis peptidase	C110.001	C110	C110	C	Cysteine	Peptidase	32.692	1.68e-15
Monopisthocotylea	G. salaris	maker-scf7180006952632-snap-gene-0.32-mRNA-1	MER0002410	ADAM12 peptidase (Mus musculus)	ADAM12 peptidase	M12.212	M12	M12B	M	Metallo	Peptidase	21.5	4.6e-08
Monopisthocotylea	G. salaris	maker-scf7180006952674-snap-gene-0.63-mRNA-1	MER0171760	ppgn-1 g.p. ({Caenorhabditis elegans}) (Caenorhabditis elegans)	ppgn-1 g.p.	M41.A12	M41	M41	M	Metallo	Peptidase	35.338	1.06e-41
Monopisthocotylea	G. salaris	maker-scf7180006952679-snap-gene-0.43-mRNA-1	MER0014629	ubiquitin-specific peptidase 46 (Homo sapiens)	ubiquitin-specific peptidase 46	C19.052	C19	C19	C	Cysteine	Peptidase	66.761	2.93e-175
Monopisthocotylea	G. salaris	maker-scf7180006952704-snap-gene-0.28-mRNA-1	MER0002066	ubiquitin-specific peptidase 5 (Homo sapiens)	ubiquitin-specific peptidase 5	C19.001	C19	C19	C	Cysteine	Peptidase	54.839	5.3e-15
Monopisthocotylea	G. salaris	maker-scf7180006952706-snap-gene-0.48-mRNA-1	MER0003200	calpain ({Schistosoma} sp.) (Schistosoma mansoni)	calpain	C02.023	C02	C02A	C	Cysteine	Peptidase	52.713	3.63e-87
Monopisthocotylea	G. salaris	maker-scf7180006952771-augustus-gene-0.8-mRNA-1	MER0011413	DPF-3 peptidase (Drosophila melanogaster)	DPF-3 peptidase	S09.016	S09	S09B	S	Serine	Peptidase	50.442	3.05e-37
Monopisthocotylea	G. salaris	maker-scf7180006952786-exonerate_protein2genome-gene-0.50-mRNA-1	MER0003620	cercarial elastase ({Schistosoma} sp.) (Schistosoma mansoni)	cercarial elastase	S01.144	S01	S01C	S	Serine	Peptidase	55.556	2.64e-12
Monopisthocotylea	G. salaris	maker-scf7180006952861-snap-gene-0.7-mRNA-1	MER0000210	coagulation factor XIa (Homo sapiens)	coagulation factor XIa	S01.213	S01	S01A	S	Serine	Peptidase	56.522	5.5e-10
Monopisthocotylea	G. salaris	maker-scf7180006952962-snap-gene-0.18-mRNA-1	MER0003736	epitheliasin (Homo sapiens)	epitheliasin	S01.247	S01	S01A	S	Serine	Peptidase	30.403	1.18e-32
Monopisthocotylea	G. salaris	maker-scf7180006952963-snap-gene-0.35-mRNA-1	MER0000555	proteasome subunit beta5i (Homo sapiens)	proteasome subunit beta5i	T01.015	T01	T01A	T	Threonine	Peptidase	65.714	1.6e-79
Monopisthocotylea	G. salaris	maker-scf7180006952977-snap-gene-0.78-mRNA-1	MER0000552	proteasome subunit beta1i (Homo sapiens)	proteasome subunit beta1i	T01.013	T01	T01A	T	Threonine	Peptidase	50.251	3.13e-70
Monopisthocotylea	G. salaris	maker-scf7180006952986-augustus-gene-0.120-mRNA-1	MER0187565	desumoylating isopeptidase 1 (Mus musculus)	desumoylating isopeptidase 1	C97.001	C97	C97	C	Cysteine	Peptidase	45.07	7.84e-41
Monopisthocotylea	G. salaris	maker-scf7180006952999-snap-gene-0.156-mRNA-1	MER0005221	presenilin 1 (Homo sapiens)	presenilin 1	A22.001	A22	A22A	A	Aspartic	Peptidase	42.222	7.29e-99
Monopisthocotylea	G. salaris	maker-scf7180006953001-snap-gene-0.10-mRNA-1	MER0001156	mitochondrial intermediate peptidase (Saccharomyces cerevisiae)	mitochondrial intermediate peptidase	M03.006	M03	M03A	M	Metallo	Peptidase	25.899	1.69e-68
Monopisthocotylea	G. salaris	maker-scf7180006953009-augustus-gene-0.85-mRNA-1	MER0191412	HflC (Escherichia coli)	HflC	I87.001	I87	I87	I	Inhibitor	Inhibitor	36.364	1.68e-05
Monopisthocotylea	G. salaris	maker-scf7180006953018-snap-gene-0.43-mRNA-1	MER0000705	dipeptidyl-peptidase I (Rattus norvegicus)	dipeptidyl-peptidase I	C01.070	C01	C01A	C	Cysteine	Peptidase	56.277	1.6e-80
Monopisthocotylea	G. salaris	maker-scf7180006953081-augustus-gene-0.60-mRNA-1	MER0053242	Cg2224 protein ({Drosophila melanogaster}) (Drosophila melanogaster)	Cg2224 protein	M67.A09	M67	M67C	M	Metallo	Peptidase	47.692	2.35e-34
Monopisthocotylea	G. salaris	maker-scf7180006953104-snap-gene-0.58-mRNA-1	MER0011513	CG11110 protein ({Drosophila melanogaster}) (Drosophila melanogaster)	CG11110 protein	S26.A09	S26	S26A	S	Serine	Peptidase	29.231	1.5e-14
Monopisthocotylea	G. salaris	maker-scf7180006953135-snap-gene-0.24-mRNA-1	MER0001090	matrix metallopeptidase-12 (Mus musculus)	matrix metallopeptidase-12	M10.009	M10	M10A	M	Metallo	Peptidase	43.085	1.75e-33
Monopisthocotylea	G. salaris	maker-scf7180006953166-augustus-gene-0.96-mRNA-1	MER0306550	LOC100535908 g.p. ({Brachydanio rerio}) (Brachydanio rerio)	LOC100535908 g.p.	M98.A01	M98	M98	M	Metallo	Peptidase	23.721	5.52e-10
Monopisthocotylea	G. salaris	maker-scf7180006953196-snap-gene-0.19-mRNA-1	MER0001012	aminopeptidase A (Homo sapiens)	aminopeptidase A	M01.003	M01	M01	M	Metallo	Peptidase	42.13	1.45e-57
Monopisthocotylea	G. salaris	maker-scf7180006953239-augustus-gene-0.10-mRNA-1	MER0491251	SjAPI peptidase inhibitor ({Scorpiops jendeki}) (Scorpiops jendeki)	SjAPI peptidase inhibitor	I08.013	I08	I08	I	Inhibitor	Inhibitor	38.596	5.32e-05
Monopisthocotylea	G. salaris	maker-scf7180006953279-snap-gene-0.6-mRNA-1	MER0000376	PCSK1 peptidase (Homo sapiens)	PCSK1 peptidase	S08.072	S08	S08B	S	Serine	Peptidase	46.875	5.22e-69
Monopisthocotylea	G. salaris	maker-scf7180006953298-augustus-gene-0.134-mRNA-1	MER0004372	proteasome subunit alpha 7 (Homo sapiens)	proteasome subunit alpha 7	T01.974	T01	T01A	T	Threonine	Peptidase	59.174	6.67e-93
Monopisthocotylea	G. salaris	maker-scf7180006953342-snap-gene-0.55-mRNA-1	MER0024969	Crescent protein ({Xenopus} sp.) (Xenopus laevis)	Crescent protein	I93.002	I93	I93	I	Inhibitor	Inhibitor	33.636	2.63e-20
Monopisthocotylea	G. salaris	maker-scf7180006953389-snap-gene-0.98-mRNA-1	MER0001248	Xaa-Pro dipeptidase (eukaryote-type) (Homo sapiens)	Xaa-Pro dipeptidase	M24.007	M24	M24B	M	Metallo	Peptidase	71.212	2.05e-28
Monopisthocotylea	G. salaris	maker-scf7180006953428-augustus-gene-0.17-mRNA-1	MER0003620	cercarial elastase ({Schistosoma} sp.) (Schistosoma mansoni)	cercarial elastase	S01.144	S01	S01C	S	Serine	Peptidase	30.738	2.01e-27
Monopisthocotylea	G. salaris	maker-scf7180006953458-snap-gene-0.96-mRNA-1	MER0011509	CG1882 protein ({Drosophila melanogaster}) (Drosophila melanogaster)	CG1882 protein	S33.A84	S33	S33	S	Serine	Peptidase	33.333	2.9e-61
Monopisthocotylea	G. salaris	snap_masked-scf7180006947249-processed-gene-0.2-mRNA-1	MER1251425	MINDY-4 peptidase (Homo sapiens)	MINDY-4 peptidase	C121.001	C121	C121	C	Cysteine	Peptidase	29.897	2.37e-15
Monopisthocotylea	G. salaris	snap_masked-scf7180006947268-processed-gene-0.2-mRNA-1	MER0011413	DPF-3 peptidase (Drosophila melanogaster)	DPF-3 peptidase	S09.016	S09	S09B	S	Serine	Peptidase	33.036	9.59e-16
Monopisthocotylea	G. salaris	snap_masked-scf7180006947336-processed-gene-0.7-mRNA-1	MER0002577	HtrA1 peptidase ({Homo sapiens}-type) (Homo sapiens)	HtrA1 peptidase	S01.277	S01	S01C	S	Serine	Peptidase	43.949	1.02e-34
Monopisthocotylea	G. salaris	snap_masked-scf7180006947372-processed-gene-0.29-mRNA-1	MER0078753	insulysin unit 3 (Homo sapiens)	insulysin unit 3	M16.984	M16	M16A	M	Metallo	Peptidase	29.63	1.33e-11
Monopisthocotylea	G. salaris	snap_masked-scf7180006947481-processed-gene-0.3-mRNA-1	MER0001778	furin-2 (insect) (Drosophila melanogaster)	furin-2	S08.049	S08	S08B	S	Serine	Peptidase	52.381	1.77e-09
Monopisthocotylea	G. salaris	snap_masked-scf7180006947536-processed-gene-0.12-mRNA-1	MER0005877	ubiquitin-specific peptidase 9X (Homo sapiens)	ubiquitin-specific peptidase 9X	C19.017	C19	C19	C	Cysteine	Peptidase	42.308	9.36e-23
Monopisthocotylea	G. salaris	snap_masked-scf7180006947555-processed-gene-0.3-mRNA-1	MER0057434	Xaa-methyl-His dipeptidase (Oreochromis niloticus)	Xaa-methyl-His dipeptidase	M20.013	M20	M20F	M	Metallo	Peptidase	34.694	1.96e-33
Monopisthocotylea	G. salaris	snap_masked-scf7180006947601-processed-gene-0.11-mRNA-1	MER0014290	ubiquitin-specific peptidase 32 (Homo sapiens)	ubiquitin-specific peptidase 32	C19.044	C19	C19	C	Cysteine	Peptidase	31.383	4.03e-23
Monopisthocotylea	G. salaris	snap_masked-scf7180006947639-processed-gene-0.1-mRNA-1	MER0021822	Y18H1A.9 g.p. ({Caenorhabditis elegans}) (Caenorhabditis elegans)	Y18H1A.9 g.p.	M14.A28	M14	M14A	M	Metallo	Peptidase	48	3.76e-15
Monopisthocotylea	G. salaris	snap_masked-scf7180006947722-processed-gene-0.16-mRNA-1	MER0005435	ubp16 ({Schizosaccharomyces pombe}) (Schizosaccharomyces pombe)	ubp16	C19.A66	C19	C19	C	Cysteine	Peptidase	33.846	6.93e-05
Monopisthocotylea	G. salaris	snap_masked-scf7180006947942-processed-gene-0.6-mRNA-1	MER0011030	Y48A5A.1 g.p. ({Caenorhabditis elegans}) (Caenorhabditis elegans)	Y48A5A.1 g.p.	C48.A14	C48	C48	C	Cysteine	Peptidase	28.866	2.42e-10
Monopisthocotylea	G. salaris	snap_masked-scf7180006948029-processed-gene-0.8-mRNA-1	MER0002646	farnesylated-protein converting enzyme 1 (Homo sapiens)	farnesylated-protein converting enzyme 1	M48.003	M48	M48A	M	Metallo	Peptidase	43.671	8.91e-82
Monopisthocotylea	G. salaris	snap_masked-scf7180006948037-processed-gene-0.12-mRNA-1	MER0003620	cercarial elastase ({Schistosoma} sp.) (Schistosoma mansoni)	cercarial elastase	S01.144	S01	S01C	S	Serine	Peptidase	27.969	5.05e-23
Monopisthocotylea	G. salaris	snap_masked-scf7180006948043-processed-gene-0.127-mRNA-1	MER0013463	aminopeptidase P3 (Homo sapiens)	aminopeptidase P3	M24.026	M24	M24B	M	Metallo	Peptidase	52.308	1.44e-16
Monopisthocotylea	G. salaris	snap_masked-scf7180006948071-processed-gene-0.8-mRNA-1	MER0957411	OTUD6B peptidase ({Homo sapiens}) (Homo sapiens)	OTUD6B peptidase	C85.009	C85	C85	C	Cysteine	Peptidase	30.935	1.6e-19
Monopisthocotylea	G. salaris	snap_masked-scf7180006948085-processed-gene-0.3-mRNA-1	MER0004194	Y7A9A.1 g.p. ({Caenorhabditis elegans}) (Caenorhabditis elegans)	Y7A9A.1 g.p.	T03.A07	T03	T03	T	Threonine	Peptidase	33.571	2.13e-13
Monopisthocotylea	G. salaris	snap_masked-scf7180006948085-processed-gene-0.4-mRNA-1	MER0005831	H14N18.4a g.p. ({Caenorhabditis elegans}) (Caenorhabditis elegans)	H14N18.4a g.p.	T03.A06	T03	T03	T	Threonine	Peptidase	49.153	2.5e-13
Monopisthocotylea	G. salaris	snap_masked-scf7180006948103-processed-gene-0.13-mRNA-1	MER0003620	cercarial elastase ({Schistosoma} sp.) (Schistosoma mansoni)	cercarial elastase	S01.144	S01	S01C	S	Serine	Peptidase	27.426	2.19e-25
Monopisthocotylea	G. salaris	snap_masked-scf7180006948126-processed-gene-0.7-mRNA-1	MER0064751	bothrojaracin (Bothrops jararaca)	bothrojaracin	I63.002	I63	I63	I	Inhibitor	Inhibitor	26.4	4.3e-06
Monopisthocotylea	G. salaris	snap_masked-scf7180006948161-processed-gene-0.106-mRNA-1	MER0005742	DD-carboxypeptidase pdcA ({Myxococcus}-type) (Myxococcus xanthus)	DD-carboxypeptidase pdcA	M15.002	M15	M15B	M	Metallo	Peptidase	52.5	3.63e-06
Monopisthocotylea	G. salaris	snap_masked-scf7180006948258-processed-gene-0.9-mRNA-1	MER0017875	HKIB9 (Homo sapiens)	HKIB9	I02.969	I02	I02	I	Inhibitor	Inhibitor	44.643	2.85e-10
Monopisthocotylea	G. salaris	snap_masked-scf7180006948262-processed-gene-0.21-mRNA-1	MER0023038	BIRC-6 protein (Homo sapiens)	BIRC-6 protein	I32.006	I32	I32	I	Inhibitor	Inhibitor	31.818	3.53e-15
Monopisthocotylea	G. salaris	snap_masked-scf7180006948272-processed-gene-0.6-mRNA-1	MER0004246	RCE1 peptidase ({Homo sapiens}-type) (Homo sapiens)	RCE1 peptidase	M79.002	M79	M79	M	Metallo	Peptidase	35.606	8.52e-19
Monopisthocotylea	G. salaris	snap_masked-scf7180006948313-processed-gene-0.17-mRNA-1	MER0033235	neuroligin 4, X-linked (Homo sapiens)	neuroligin 4, X-linked	S09.988	S09	S09X	S	Serine	Peptidase	29.834	1.5e-15
Monopisthocotylea	G. salaris	snap_masked-scf7180006948468-processed-gene-0.15-mRNA-1	MER0004834	ubiquitin-specific peptidase 2 (Homo sapiens)	ubiquitin-specific peptidase 2	C19.013	C19	C19	C	Cysteine	Peptidase	54.198	4.92e-41
Monopisthocotylea	G. salaris	snap_masked-scf7180006948494-processed-gene-0.1-mRNA-1	MER0023124	Ac-KPI-1 I ({Ancylostoma caninum}) inhibitor unit 1 (Ancylostoma caninum)	Ac-KPI-1 I	I02.957	I02	I02	I	Inhibitor	Inhibitor	41.667	3.63e-06
Monopisthocotylea	G. salaris	snap_masked-scf7180006948577-processed-gene-0.11-mRNA-1	MER0003404	try-7 g.p. ({Caenorhabditis elegans}) (Caenorhabditis elegans)	try-7 g.p.	S01.B84	S01	S01A	S	Serine	Peptidase	29.365	4.28e-10
Monopisthocotylea	G. salaris	snap_masked-scf7180006948605-processed-gene-0.14-mRNA-1	MER0208659	PLN02872 protein ({Mus musculus}) (Mus musculus)	PLN02872 protein	S33.A57	S33	S33	S	Serine	Peptidase	40.69	9.38e-73
Monopisthocotylea	G. salaris	snap_masked-scf7180006948657-processed-gene-0.23-mRNA-1	MER0011278	CG3355 protein ({Drosophila melanogaster}) (Drosophila melanogaster)	CG3355 protein	S01.B40	S01	S01A	S	Serine	Peptidase	46.939	1.6e-07
Monopisthocotylea	G. salaris	snap_masked-scf7180006948718-processed-gene-0.6-mRNA-1	MER0000949	phytepsin (Hordeum vulgare)	phytepsin	A01.020	A01	A01A	A	Aspartic	Peptidase	50	8.75e-13
Monopisthocotylea	G. salaris	snap_masked-scf7180006948869-processed-gene-0.1-mRNA-1	MER0005877	ubiquitin-specific peptidase 9X (Homo sapiens)	ubiquitin-specific peptidase 9X	C19.017	C19	C19	C	Cysteine	Peptidase	46.502	3.41e-63
Monopisthocotylea	G. salaris	snap_masked-scf7180006948940-processed-gene-0.3-mRNA-1	MER0064621	ubiquitin-specific endopeptidase 39	ubiquitin-specific endopeptidase 39	C19.972	C19	C19	C	Cysteine	Peptidase	55.949	4.14e-112
Monopisthocotylea	G. salaris	snap_masked-scf7180006948961-processed-gene-0.10-mRNA-1	MER0005870	BACE1 g.p. ({Homo sapiens}) (Homo sapiens)	BACE1 g.p.	A01.004	A01	A01A	A	Aspartic	Peptidase	42.623	3.35e-11
Monopisthocotylea	G. salaris	snap_masked-scf7180006948961-processed-gene-0.6-mRNA-1	MER0005870	BACE1 g.p. ({Homo sapiens}) (Homo sapiens)	BACE1 g.p.	A01.004	A01	A01A	A	Aspartic	Peptidase	32.55	2.93e-43
Monopisthocotylea	G. salaris	snap_masked-scf7180006949015-processed-gene-0.5-mRNA-1	MER0037853	protein phosphatase methylesterase 1 (Homo sapiens)	protein phosphatase methylesterase 1	S33.984	S33	S33	S	Serine	Peptidase	38.806	7.91e-11
Monopisthocotylea	G. salaris	snap_masked-scf7180006949171-processed-gene-0.1-mRNA-1	MER0001514	PCSK5 peptidase (Rattus norvegicus)	PCSK5 peptidase	S08.076	S08	S08B	S	Serine	Peptidase	44.776	3.27e-12
Monopisthocotylea	G. salaris	snap_masked-scf7180006949326-processed-gene-0.3-mRNA-1	MER0306550	LOC100535908 g.p. ({Brachydanio rerio}) (Brachydanio rerio)	LOC100535908 g.p.	M98.A01	M98	M98	M	Metallo	Peptidase	23.762	3.44e-13
Monopisthocotylea	G. salaris	snap_masked-scf7180006949333-processed-gene-0.1-mRNA-1	MER0003620	cercarial elastase ({Schistosoma} sp.) (Schistosoma mansoni)	cercarial elastase	S01.144	S01	S01C	S	Serine	Peptidase	47.222	3.03e-05
Monopisthocotylea	G. salaris	snap_masked-scf7180006949480-processed-gene-0.5-mRNA-1	MER0016486	ubiquitin-specific peptidase 49 (Homo sapiens)	ubiquitin-specific peptidase 49	C19.073	C19	C19	C	Cysteine	Peptidase	36.066	5.74e-10
Monopisthocotylea	G. salaris	snap_masked-scf7180006949490-processed-gene-0.6-mRNA-1	MER0014647	CT24583 protein ({Drosophila melanogaster}) (Drosophila melanogaster)	CT24583 protein	C19.A48	C19	C19	C	Cysteine	Peptidase	29.464	3.82e-10
Monopisthocotylea	G. salaris	snap_masked-scf7180006949584-processed-gene-0.13-mRNA-1	MER0155237	hemalin ({Haemaphysalis longicornis}) (Haemaphysalis longicornis)	hemalin	I02.057	I02	I02	I	Inhibitor	Inhibitor	42.553	5.38e-07
Monopisthocotylea	G. salaris	snap_masked-scf7180006949830-processed-gene-0.2-mRNA-1	MER0001220	nardilysin (Rattus norvegicus)	nardilysin	M16.005	M16	M16A	M	Metallo	Peptidase	34.314	1.68e-18
Monopisthocotylea	G. salaris	snap_masked-scf7180006949832-processed-gene-0.11-mRNA-1	MER0013564	autophagin-2 (Homo sapiens)	autophagin-2	C54.002	C54	C54	C	Cysteine	Peptidase	38.356	1.03e-27
Monopisthocotylea	G. salaris	snap_masked-scf7180006949854-processed-gene-0.2-mRNA-1	MER0003620	cercarial elastase ({Schistosoma} sp.) (Schistosoma mansoni)	cercarial elastase	S01.144	S01	S01C	S	Serine	Peptidase	30.952	2.39e-23
Monopisthocotylea	G. salaris	snap_masked-scf7180006949904-processed-gene-0.2-mRNA-1	MER0013484	dipeptidyl-peptidase 8 (Homo sapiens)	dipeptidyl-peptidase 8	S09.018	S09	S09B	S	Serine	Peptidase	32.353	7.21e-12
Monopisthocotylea	G. salaris	snap_masked-scf7180006950152-processed-gene-0.1-mRNA-1	MER0018158	cystatin A (Homo sapiens)	cystatin A	I25.001	I25	I25A	I	Inhibitor	Inhibitor	34.884	1.23e-10
Monopisthocotylea	G. salaris	snap_masked-scf7180006950173-processed-gene-0.8-mRNA-1	MER0004834	ubiquitin-specific peptidase 2 (Homo sapiens)	ubiquitin-specific peptidase 2	C19.013	C19	C19	C	Cysteine	Peptidase	57.031	8.34e-40
Monopisthocotylea	G. salaris	snap_masked-scf7180006950213-processed-gene-0.8-mRNA-1	MER0030133	eukaryotic translation initiation factor 3 subunit F (Homo sapiens)	eukaryotic translation initiation factor 3 subunit F	M67.974	M67	M67X	M	Metallo	Peptidase	31.154	2.5e-50
Monopisthocotylea	G. salaris	snap_masked-scf7180006950298-processed-gene-0.9-mRNA-1	MER0013562	CG4428 protein ({Drosophila melanogaster}) (Drosophila melanogaster)	CG4428 protein	C54.A04	C54	C54	C	Cysteine	Peptidase	50.427	6.18e-39
Monopisthocotylea	G. salaris	snap_masked-scf7180006950370-processed-gene-0.20-mRNA-1	MER0000203	plasma kallikrein (Homo sapiens)	plasma kallikrein	S01.212	S01	S01A	S	Serine	Peptidase	32.069	1.54e-38
Monopisthocotylea	G. salaris	snap_masked-scf7180006950380-processed-gene-0.10-mRNA-1	MER0049618	LOC559077 g.p. ({Brachydanio rerio}) (Brachydanio rerio)	LOC559077 g.p.	C48.A21	C48	C48	C	Cysteine	Peptidase	30	2.46e-31
Monopisthocotylea	G. salaris	snap_masked-scf7180006950428-processed-gene-0.2-mRNA-1	MER0003620	cercarial elastase ({Schistosoma} sp.) (Schistosoma mansoni)	cercarial elastase	S01.144	S01	S01C	S	Serine	Peptidase	29.381	2.11e-17
Monopisthocotylea	G. salaris	snap_masked-scf7180006950471-processed-gene-0.3-mRNA-1	MER0027318	ovigerous-hair stripping substance (Chiromantes haematocheir)	ovigerous-hair stripping substance	S01.498	S01	S01A	S	Serine	Peptidase	38.889	1.82e-07
Monopisthocotylea	G. salaris	snap_masked-scf7180006950535-processed-gene-0.14-mRNA-1	MER0031614	epoxide hydrolase-like putative peptidase (Homo sapiens)	epoxide hydrolase-like putative peptidase	S33.011	S33	S33	S	Serine	Peptidase	23.684	6.83e-13
Monopisthocotylea	G. salaris	snap_masked-scf7180006950535-processed-gene-0.17-mRNA-1	MER0003544	ubiquinol-cytochrome c reductase core protein II (Homo sapiens)	ubiquinol-cytochrome c reductase core protein II	M16.974	M16	M16B	M	Metallo	Peptidase	28.655	6.61e-17
Monopisthocotylea	G. salaris	snap_masked-scf7180006950542-processed-gene-0.3-mRNA-1	MER0001919	clp-1 g.p. ({Caenorhabditis elegans}) (Caenorhabditis elegans)	clp-1 g.p.	C02.A03	C02	C02A	C	Cysteine	Peptidase	44.118	1.06e-13
Monopisthocotylea	G. salaris	snap_masked-scf7180006950641-processed-gene-0.6-mRNA-1	MER0020206	nucleoporin 98, isoform A ({Drosophila melanogaster}) (Drosophila melanogaster)	nucleoporin 98, isoform A	S59.A04	S59	S59	S	Serine	Peptidase	42.063	2.77e-33
Monopisthocotylea	G. salaris	snap_masked-scf7180006950658-processed-gene-0.1-mRNA-1	MER0004193	dpf-2 g.p. ({Caenorhabditis elegans}) (Caenorhabditis elegans)	dpf-2 g.p.	S09.A74	S09	S09B	S	Serine	Peptidase	33.333	3.06e-11
Monopisthocotylea	G. salaris	snap_masked-scf7180006950664-processed-gene-0.1-mRNA-1	MER0024096	nas-39 g.p. ({Caenorhabditis elegans}) (Caenorhabditis elegans)	nas-39 g.p.	M12.A24	M12	M12A	M	Metallo	Peptidase	58.621	2.75e-21
Monopisthocotylea	G. salaris	snap_masked-scf7180006950796-processed-gene-0.6-mRNA-1	MER0033291	melanotransferrin domain 1 (Homo sapiens)	melanotransferrin domain 1	S60.973	S60	S60	S	Serine	Peptidase	34.493	1.14e-68
Monopisthocotylea	G. salaris	snap_masked-scf7180006950904-processed-gene-0.18-mRNA-1	MER0005493	ubiquitin-specific peptidase 16 (Homo sapiens)	ubiquitin-specific peptidase 16	C19.021	C19	C19	C	Cysteine	Peptidase	28.571	4.32e-11
Monopisthocotylea	G. salaris	snap_masked-scf7180006950947-processed-gene-0.1-mRNA-1	MER0000089	brachyurin-C (Celuca pugilator)	brachyurin-C	S01.122	S01	S01A	S	Serine	Peptidase	69.565	4.94e-08
Monopisthocotylea	G. salaris	snap_masked-scf7180006950953-processed-gene-0.15-mRNA-1	MER0022411	transmembrane peptidase, serine 11F (Mus musculus)	transmembrane peptidase, serine 11F	S01.321	S01	S01A	S	Serine	Peptidase	29.245	1.72e-08
Monopisthocotylea	G. salaris	snap_masked-scf7180006950990-processed-gene-0.3-mRNA-1	MER0200434	highly similar to acyl-protein thioesterase 1 ({Homo sapiens}) (Homo sapiens)	highly similar to acyl-protein thioesterase 1	S09.941	S09	S09X	S	Serine	Peptidase	36	1.23e-05
Monopisthocotylea	G. salaris	snap_masked-scf7180006951023-processed-gene-0.14-mRNA-1	MER0037839	bat5 peptidase (Mus musculus)	bat5 peptidase	S09.022	S09	S09X	S	Serine	Peptidase	37.809	6.97e-60
Monopisthocotylea	G. salaris	snap_masked-scf7180006951037-processed-gene-0.9-mRNA-1	MER0014768	ubiquitin-specific peptidase 45 (Mus musculus)	ubiquitin-specific peptidase 45	C19.064	C19	C19	C	Cysteine	Peptidase	32.653	1.28e-11
Monopisthocotylea	G. salaris	snap_masked-scf7180006951040-processed-gene-0.4-mRNA-1	MER0000377	PCSK2 peptidase (Homo sapiens)	PCSK2 peptidase	S08.073	S08	S08B	S	Serine	Peptidase	67.568	3.27e-11
Monopisthocotylea	G. salaris	snap_masked-scf7180006951067-processed-gene-0.10-mRNA-1	MER0029965	Fxna peptidase (Homo sapiens)	Fxna peptidase	M28.018	M28	M28X	M	Metallo	Peptidase	44.601	1.29e-59
Monopisthocotylea	G. salaris	snap_masked-scf7180006951077-processed-gene-0.6-mRNA-1	MER0019717	SmCB2 peptidase ({Schistosoma}-type) (Schistosoma mansoni)	SmCB2 peptidase	C01.061	C01	C01A	C	Cysteine	Peptidase	46.743	2.01e-81
Monopisthocotylea	G. salaris	snap_masked-scf7180006951083-processed-gene-0.1-mRNA-1	MER0000403	dipeptidylpeptidase homologue DPP6 (Homo sapiens)	dipeptidylpeptidase homologue DPP6	S09.973	S09	S09X	S	Serine	Peptidase	33.898	1.35e-05
Monopisthocotylea	G. salaris	snap_masked-scf7180006951096-processed-gene-0.23-mRNA-1	MER0000399	fibroblast activation protein alpha subunit (Homo sapiens)	fibroblast activation protein alpha subunit	S09.007	S09	S09B	S	Serine	Peptidase	30.303	5.75e-36
Monopisthocotylea	G. salaris	snap_masked-scf7180006951114-processed-gene-0.6-mRNA-1	MER0011715	Warthog protein 1 ({Caenorhabditis elegans}) (Caenorhabditis elegans)	Warthog protein 1	C46.006	C46	C46	C	Cysteine	Peptidase	22.857	9.13e-05
Monopisthocotylea	G. salaris	snap_masked-scf7180006951191-processed-gene-0.2-mRNA-1	MER0003620	cercarial elastase ({Schistosoma} sp.) (Schistosoma mansoni)	cercarial elastase	S01.144	S01	S01C	S	Serine	Peptidase	24.9	2.62e-20
Monopisthocotylea	G. salaris	snap_masked-scf7180006951665-processed-gene-0.1-mRNA-1	MER0003620	cercarial elastase ({Schistosoma} sp.) (Schistosoma mansoni)	cercarial elastase	S01.144	S01	S01C	S	Serine	Peptidase	36.585	3.63e-05
Monopisthocotylea	G. salaris	snap_masked-scf7180006951669-processed-gene-0.1-mRNA-1	MER0306550	LOC100535908 g.p. ({Brachydanio rerio}) (Brachydanio rerio)	LOC100535908 g.p.	M98.A01	M98	M98	M	Metallo	Peptidase	30.732	2.68e-26
Monopisthocotylea	G. salaris	snap_masked-scf7180006951747-processed-gene-0.4-mRNA-1	MER0042913	NDRG4 protein (Homo sapiens)	NDRG4 protein	S33.986	S33	S33	S	Serine	Peptidase	48.485	1.9e-17
Monopisthocotylea	G. salaris	snap_masked-scf7180006951837-processed-gene-0.17-mRNA-1	MER0002496	ubiquitin-specific peptidase 47 ({Drosophila melanogaster}-type) (Drosophila melanogaster)	ubiquitin-specific peptidase 47	C19.105	C19	C19	C	Cysteine	Peptidase	33.486	2.86e-62
Monopisthocotylea	G. salaris	snap_masked-scf7180006951840-processed-gene-0.2-mRNA-1	MER0002548	T28H10.3 ({Caenorhabditis elegans}) (Caenorhabditis elegans)	T28H10.3	C13.A02	C13	C13	C	Cysteine	Peptidase	67.089	9.71e-32
Monopisthocotylea	G. salaris	snap_masked-scf7180006951895-processed-gene-0.20-mRNA-1	MER0030137	COP9 signalosome subunit 6 (Homo sapiens)	COP9 signalosome subunit 6	M67.972	M67	M67A	M	Metallo	Peptidase	39.326	4.62e-17
Monopisthocotylea	G. salaris	snap_masked-scf7180006951902-processed-gene-0.3-mRNA-1	MER0000383	PCSK6 peptidase (Homo sapiens)	PCSK6 peptidase	S08.075	S08	S08B	S	Serine	Peptidase	48.889	4.16e-08
Monopisthocotylea	G. salaris	snap_masked-scf7180006951999-processed-gene-0.5-mRNA-1	MER0472834	kyphoscoliosis peptidase (Mus musculus)	kyphoscoliosis peptidase	C110.001	C110	C110	C	Cysteine	Peptidase	24.812	5.57e-07
Monopisthocotylea	G. salaris	snap_masked-scf7180006952153-processed-gene-0.5-mRNA-1	MER0018468	alpha-2-macroglobulin (Homo sapiens)	alpha-2-macroglobulin	I39.001	I39	I39	I	Inhibitor	Inhibitor	25.35	1.57e-50
Monopisthocotylea	G. salaris	snap_masked-scf7180006952470-processed-gene-0.7-mRNA-1	MER0024969	Crescent protein ({Xenopus} sp.) (Xenopus laevis)	Crescent protein	I93.002	I93	I93	I	Inhibitor	Inhibitor	50	5.1e-37
Monopisthocotylea	G. salaris	snap_masked-scf7180006952522-processed-gene-0.1-mRNA-1	MER0472834	kyphoscoliosis peptidase (Mus musculus)	kyphoscoliosis peptidase	C110.001	C110	C110	C	Cysteine	Peptidase	35.897	1.29e-18
Monopisthocotylea	G. salaris	snap_masked-scf7180006952552-processed-gene-0.11-mRNA-1	MER0000408	acylaminoacyl-peptidase (Homo sapiens)	acylaminoacyl-peptidase	S09.004	S09	S09C	S	Serine	Peptidase	30.855	4.14e-31
Monopisthocotylea	G. salaris	snap_masked-scf7180006952553-processed-gene-0.11-mRNA-1	MER0000144	pancreatic elastase II (Sus scrofa)	pancreatic elastase II	S01.155	S01	S01A	S	Serine	Peptidase	42.857	6.06e-06
Monopisthocotylea	G. salaris	snap_masked-scf7180006952638-processed-gene-0.9-mRNA-1	MER0011775	separase ({Homo sapiens}-type) (Homo sapiens)	separase	C50.002	C50	C50	C	Cysteine	Peptidase	33.88	1.78e-24
Monopisthocotylea	G. salaris	snap_masked-scf7180006952640-processed-gene-0.6-mRNA-1	MER0001220	nardilysin (Rattus norvegicus)	nardilysin	M16.005	M16	M16A	M	Metallo	Peptidase	38.756	6.5e-44
Monopisthocotylea	G. salaris	snap_masked-scf7180006952685-processed-gene-0.1-mRNA-1	MER0005706	ubiquitin-specific peptidase 24 (Homo sapiens)	ubiquitin-specific peptidase 24	C19.047	C19	C19	C	Cysteine	Peptidase	43.646	1.57e-46
Monopisthocotylea	G. salaris	snap_masked-scf7180006952690-processed-gene-0.11-mRNA-1	MER0191412	HflC (Escherichia coli)	HflC	I87.001	I87	I87	I	Inhibitor	Inhibitor	23.629	2.9e-08
Monopisthocotylea	G. salaris	snap_masked-scf7180006952724-processed-gene-0.9-mRNA-1	MER0027217	At1g01650 ({Arabidopsis thaliana}) (Arabidopsis thaliana)	At1g01650	A22.A03	A22	A22B	A	Aspartic	Peptidase	34.821	2.12e-09
Monopisthocotylea	G. salaris	snap_masked-scf7180006952725-processed-gene-0.5-mRNA-1	MER0119345	DvKPI ({Dermacentor variabilis}) (Dermacentor variabilis)	DvKPI	I02.060	I02	I02	I	Inhibitor	Inhibitor	47.222	3.98e-07
Monopisthocotylea	G. salaris	snap_masked-scf7180006952725-processed-gene-0.6-mRNA-1	MER0022881	Ac-KPI-1 I ({Ancylostoma caninum}) inhibitor unit 2 (Ancylostoma caninum)	Ac-KPI-1 I	I02.958	I02	I02	I	Inhibitor	Inhibitor	39.216	1.35e-11
Monopisthocotylea	G. salaris	snap_masked-scf7180006952786-processed-gene-0.27-mRNA-1	MER0001593	HMP1-type peptidase (Hydra vulgaris)	HMP1-type peptidase	M12.017	M12	M12A	M	Metallo	Peptidase	34.247	5.31e-07
Monopisthocotylea	G. salaris	snap_masked-scf7180006952798-processed-gene-0.15-mRNA-1	MER0011277	USP2 ({Drosophila melanogaster}) (Drosophila melanogaster)	USP2	C19.A24	C19	C19	C	Cysteine	Peptidase	31.188	5.66e-23
Monopisthocotylea	G. salaris	snap_masked-scf7180006952798-processed-gene-0.17-mRNA-1	MER0000863	ubiquitin-specific peptidase 6 (Homo sapiens)	ubiquitin-specific peptidase 6	C19.009	C19	C19	C	Cysteine	Peptidase	38	3.68e-06
Monopisthocotylea	G. salaris	snap_masked-scf7180006952798-processed-gene-0.21-mRNA-1	MER0002693	ubiquitin-specific peptidase 11 (Homo sapiens)	ubiquitin-specific peptidase 11	C19.014	C19	C19	C	Cysteine	Peptidase	39.333	1.87e-27
Monopisthocotylea	G. salaris	snap_masked-scf7180006952807-processed-gene-0.17-mRNA-1	MER0004663	AtUBP1 peptidase ({Arabidopsis thaliana}) (Arabidopsis thaliana)	AtUBP1 peptidase	C19.091	C19	C19	C	Cysteine	Peptidase	26.23	4.99e-06
Monopisthocotylea	G. salaris	snap_masked-scf7180006952925-processed-gene-0.14-mRNA-1	MER0090510	si:dkey-78l4.1 g.p. ({Brachydanio rerio}) (Brachydanio rerio)	si:dkey-78l4.1 g.p.	S01.B90	S01	S01A	S	Serine	Peptidase	26.57	8.87e-17
Monopisthocotylea	G. salaris	snap_masked-scf7180006952997-processed-gene-0.5-mRNA-1	MER0319695	Sizzled protein ({Xenopus laevis}) (Xenopus laevis)	Sizzled protein	I93.001	I93	I93	I	Inhibitor	Inhibitor	30.556	1.11e-16
Monopisthocotylea	G. salaris	snap_masked-scf7180006953023-processed-gene-0.6-mRNA-1	MER0017353	Mername-AA194 putative peptidase (Homo sapiens)	Mername-AA194 putative peptidase	S09.052	S09	S09C	S	Serine	Peptidase	53.982	8.48e-87
Monopisthocotylea	G. salaris	snap_masked-scf7180006953030-processed-gene-0.16-mRNA-1	MER0003620	cercarial elastase ({Schistosoma} sp.) (Schistosoma mansoni)	cercarial elastase	S01.144	S01	S01C	S	Serine	Peptidase	24.757	2.21e-22
Monopisthocotylea	G. salaris	snap_masked-scf7180006953037-processed-gene-0.10-mRNA-1	MER0005436	ubp3 ({Schizosaccharomyces pombe}-type) (Schizosaccharomyces pombe)	ubp3	C19.A57	C19	C19	C	Cysteine	Peptidase	29.659	5.44e-22
Monopisthocotylea	G. salaris	snap_masked-scf7180006953058-processed-gene-0.5-mRNA-1	MER0000373	furin-1 (arthropod-type) (Drosophila melanogaster)	furin-1	S08.048	S08	S08B	S	Serine	Peptidase	41.667	5.82e-26
Monopisthocotylea	G. salaris	snap_masked-scf7180006953072-processed-gene-0.14-mRNA-1	MER0005831	H14N18.4a g.p. ({Caenorhabditis elegans}) (Caenorhabditis elegans)	H14N18.4a g.p.	T03.A06	T03	T03	T	Threonine	Peptidase	30.495	6.94e-59
Monopisthocotylea	G. salaris	snap_masked-scf7180006953074-processed-gene-0.4-mRNA-1	MER0013484	dipeptidyl-peptidase 8 (Homo sapiens)	dipeptidyl-peptidase 8	S09.018	S09	S09B	S	Serine	Peptidase	33.333	3.28e-15
Monopisthocotylea	G. salaris	snap_masked-scf7180006953074-processed-gene-0.6-mRNA-1	MER0004923	dipeptidyl-peptidase 9 (Homo sapiens)	dipeptidyl-peptidase 9	S09.019	S09	S09B	S	Serine	Peptidase	40.678	2.16e-10
Monopisthocotylea	G. salaris	snap_masked-scf7180006953166-processed-gene-0.24-mRNA-1	MER0017243	Y97E10AL.2 ({Caenorhabditis elegans}) (Caenorhabditis elegans)	Y97E10AL.2	S09.A78	S09	S09C	S	Serine	Peptidase	30.519	6.14e-18
Monopisthocotylea	G. salaris	snap_masked-scf7180006953166-processed-gene-0.25-mRNA-1	MER0000553	proteasome subunit alpha 3 (Homo sapiens)	proteasome subunit alpha 3	T01.977	T01	T01A	T	Threonine	Peptidase	52.727	2.13e-41
Monopisthocotylea	G. salaris	snap_masked-scf7180006953210-processed-gene-0.1-mRNA-1	MER0015142	carnosine dipeptidase I (Homo sapiens)	carnosine dipeptidase I	M20.006	M20	M20F	M	Metallo	Peptidase	28.718	6.29e-27
Monopisthocotylea	G. salaris	snap_masked-scf7180006953279-processed-gene-0.1-mRNA-1	MER0192109	furin A ({Brachydanio rerio}) (Brachydanio rerio)	furin A	S08.152	S08	S08B	S	Serine	Peptidase	45.946	1.13e-10
Monopisthocotylea	G. salaris	snap_masked-scf7180006953297-processed-gene-0.6-mRNA-1	MER0003620	cercarial elastase ({Schistosoma} sp.) (Schistosoma mansoni)	cercarial elastase	S01.144	S01	S01C	S	Serine	Peptidase	33.663	5.74e-31
Monopisthocotylea	G. salaris	snap_masked-scf7180006953298-processed-gene-0.24-mRNA-1	MER0039513	DUB-1A peptidase ({Mus musculus}) (Mus musculus)	DUB-1A peptidase	C19.085	C19	C19	C	Cysteine	Peptidase	35.079	6.72e-34
Monopisthocotylea	G. salaris	snap_masked-scf7180006953298-processed-gene-0.28-mRNA-1	MER0000853	caspase-3 (Homo sapiens)	caspase-3	C14.003	C14	C14A	C	Cysteine	Peptidase	37.5	2.49e-50
Monopisthocotylea	G. salaris	snap_masked-scf7180006953451-processed-gene-0.168-mRNA-1	MER0003380	YebA peptidase (Escherichia coli)	YebA peptidase	M23.011	M23	M23B	M	Metallo	Peptidase	33.01	2.01e-07
Monopisthocotylea	G. salaris	snap_masked-scf7180006953451-processed-gene-0.210-mRNA-1	MER0013541	ShyA D,D-endopeptidase ({Vibrio cholerae}) (Vibrio cholerae)	ShyA D,D-endopeptidase	M23.014	M23	M23B	M	Metallo	Peptidase	38.298	2.59e-13
Monopisthocotylea	N. melleni	GW918023.1.p1	MER0003620	cercarial elastase ({Schistosoma} sp.) (Schistosoma mansoni)	cercarial elastase	S01.144	S01	S01C	S	Serine	Peptidase	28.947	1.16e-17
Monopisthocotylea	N. melleni	GW918089.1.p1	MER0000553	proteasome subunit alpha 3 (Homo sapiens)	proteasome subunit alpha 3	T01.977	T01	T01A	T	Threonine	Peptidase	51.818	2.63e-41
Monopisthocotylea	N. melleni	GW918112.1.p1	MER0208659	PLN02872 protein ({Mus musculus}) (Mus musculus)	PLN02872 protein	S33.A57	S33	S33	S	Serine	Peptidase	44.218	1.2e-40
Monopisthocotylea	N. melleni	GW918113.1.p1	MER0003620	cercarial elastase ({Schistosoma} sp.) (Schistosoma mansoni)	cercarial elastase	S01.144	S01	S01C	S	Serine	Peptidase	29.487	1.2e-18
Monopisthocotylea	N. melleni	GW918114.1.p1	MER0011348	signal peptidase (invertebrate) (Drosophila melanogaster)	signal peptidase	S26.023	S26	S26B	S	Serine	Peptidase	65.441	1.47e-68
Monopisthocotylea	N. melleni	GW918129.1.p1	MER0003620	cercarial elastase ({Schistosoma} sp.) (Schistosoma mansoni)	cercarial elastase	S01.144	S01	S01C	S	Serine	Peptidase	31.008	2.18e-19
Monopisthocotylea	N. melleni	GW918158.1.p1	MER0004373	proteasome subunit beta2 ({Drosophila melanogaster}) (Drosophila melanogaster)	proteasome subunit beta2	T01.A02	T01	T01A	T	Threonine	Peptidase	56.757	4.68e-43
Monopisthocotylea	N. melleni	GW918178.1.p1	MER0000911	cathepsin D (Homo sapiens)	cathepsin D	A01.009	A01	A01A	A	Aspartic	Peptidase	60.618	1.14e-109
Monopisthocotylea	N. melleni	GW918179.1.p1	MER0029237	LOC277343 protein ({Mus musculus}) and similar (Mus musculus)	LOC277343 protein	I02.978	I02	I02	I	Inhibitor	Inhibitor	50.98	9.67e-13
Monopisthocotylea	N. melleni	GW918240.1.p1	MER0001220	nardilysin (Rattus norvegicus)	nardilysin	M16.005	M16	M16A	M	Metallo	Peptidase	38.202	1.21e-13
Monopisthocotylea	N. melleni	GW918271.1.p1	MER0018173	cystatin C (Homo sapiens)	cystatin C	I25.004	I25	I25B	I	Inhibitor	Inhibitor	32.53	3.11e-05
Monopisthocotylea	N. melleni	GW918289.1.p1	MER0023512	alpha-2-macroglobulin-like 1 protein (Homo sapiens)	alpha-2-macroglobulin-like 1 protein	I39.007	I39	I39	I	Inhibitor	Inhibitor	27.305	4.38e-24
Monopisthocotylea	N. melleni	GW918293.1.p1	MER0000136	tryptase beta (Homo sapiens)	tryptase beta	S01.015	S01	S01A	S	Serine	Peptidase	28.674	2.61e-28
Monopisthocotylea	N. melleni	GW918294.1.p1	MER0000705	dipeptidyl-peptidase I (Rattus norvegicus)	dipeptidyl-peptidase I	C01.070	C01	C01A	C	Cysteine	Peptidase	56.356	3.12e-89
Monopisthocotylea	N. melleni	GW918324.1.p1	MER0003620	cercarial elastase ({Schistosoma} sp.) (Schistosoma mansoni)	cercarial elastase	S01.144	S01	S01C	S	Serine	Peptidase	28.679	6.38e-21
Monopisthocotylea	N. melleni	GW918341.1.p1	MER0003620	cercarial elastase ({Schistosoma} sp.) (Schistosoma mansoni)	cercarial elastase	S01.144	S01	S01C	S	Serine	Peptidase	26.84	6.5e-15
Monopisthocotylea	N. melleni	GW918379.1.p1	MER0306550	LOC100535908 g.p. ({Brachydanio rerio}) (Brachydanio rerio)	LOC100535908 g.p.	M98.A01	M98	M98	M	Metallo	Peptidase	39.048	1.97e-12
Monopisthocotylea	N. melleni	GW918402.1.p1	MER0122119	csn5 g.p. ({Dictyostelium discoideum}) (Dictyostelium discoideum)	csn5 g.p.	M67.A13	M67	M67A	M	Metallo	Peptidase	65.234	1.56e-135
Monopisthocotylea	N. melleni	GW918441.1.p1	MER0003620	cercarial elastase ({Schistosoma} sp.) (Schistosoma mansoni)	cercarial elastase	S01.144	S01	S01C	S	Serine	Peptidase	26.277	6.46e-15
Monopisthocotylea	N. melleni	GW918455.1.p1	MER0003620	cercarial elastase ({Schistosoma} sp.) (Schistosoma mansoni)	cercarial elastase	S01.144	S01	S01C	S	Serine	Peptidase	31.658	5.12e-20
Monopisthocotylea	N. melleni	GW918471.1.p1	MER0003620	cercarial elastase ({Schistosoma} sp.) (Schistosoma mansoni)	cercarial elastase	S01.144	S01	S01C	S	Serine	Peptidase	28.629	1.63e-20
Monopisthocotylea	N. melleni	GW918497.1.p1	MER0171760	ppgn-1 g.p. ({Caenorhabditis elegans}) (Caenorhabditis elegans)	ppgn-1 g.p.	M41.A12	M41	M41	M	Metallo	Peptidase	27.848	6.17e-05
Monopisthocotylea	N. melleni	GW918539.1.p1	MER0047611	Mername-AA242 peptidase homologue ({Mus musculus}) (Mus musculus)	Mername-AA242 peptidase homologue	T01.995	T01	T01A	T	Threonine	Peptidase	60	2.42e-74
Monopisthocotylea	N. melleni	GW918588.1.p1	MER0091011	LALP peptidase ({Loxosceles intermedia}) (Loxosceles intermedia)	LALP peptidase	M12.333	M12	M12A	M	Metallo	Peptidase	34.184	1.19e-24
Monopisthocotylea	N. melleni	GW918615.1.p1	MER0029056	otubain-1 (Homo sapiens)	otubain-1	C65.001	C65	C65	C	Cysteine	Peptidase	35.965	9.9e-44
Monopisthocotylea	N. melleni	GW918644.1.p1	MER0000430	serine carboxypeptidase A (Homo sapiens)	serine carboxypeptidase A	S10.002	S10	S10	S	Serine	Peptidase	44.409	2.33e-91
Monopisthocotylea	N. melleni	GW918662.1.p1	MER0060310	UfSP2 peptidase (Mus musculus)	UfSP2 peptidase	C78.002	C78	C78A	C	Cysteine	Peptidase	55.34	1.98e-32
Monopisthocotylea	N. melleni	GW918688.1.p1	MER0003620	cercarial elastase ({Schistosoma} sp.) (Schistosoma mansoni)	cercarial elastase	S01.144	S01	S01C	S	Serine	Peptidase	26.86	3.96e-13
Monopisthocotylea	N. melleni	GW918701.1.p1	MER0018700	serpin srp-2 ({Caenorhabditis elegans}) (Caenorhabditis elegans)	serpin srp-2	I04.041	I04	I04	I	Inhibitor	Inhibitor	23.774	9.85e-16
Monopisthocotylea	N. melleni	GW918720.1.p1	MER0047299	Mername-AA227 peptidase homologue ({Homo sapiens}) (Homo sapiens)	Mername-AA227 peptidase homologue	M24.977	M24	M24X	M	Metallo	Peptidase	23.704	6.7e-05
Monopisthocotylea	N. melleni	GW918732.1.p1	MER0014033	ubiquitin-specific peptidase 36 (Homo sapiens)	ubiquitin-specific peptidase 36	C19.042	C19	C19	C	Cysteine	Peptidase	37.374	2.16e-14
Monopisthocotylea	N. melleni	GW918748.1.p1	MER0005892	calpain B (Drosophila melanogaster)	calpain B	C02.015	C02	C02A	C	Cysteine	Peptidase	65.868	2.31e-80
Monopisthocotylea	N. melleni	GW918779.1.p1	MER0002460	prostasin (Homo sapiens)	prostasin	S01.159	S01	S01A	S	Serine	Peptidase	32.692	1.74e-21
Monopisthocotylea	N. melleni	GW918810.1.p1	MER0033188	acetylcholinesterase (Homo sapiens)	acetylcholinesterase	S09.979	S09	S09X	S	Serine	Peptidase	49.704	2.39e-42
Monopisthocotylea	N. melleni	GW918824.1.p1	MER0006118	tryptase-6 (Homo sapiens)	tryptase-6	S01.075	S01	S01A	S	Serine	Peptidase	26.068	3.46e-14
Monopisthocotylea	N. melleni	GW918835.1.p1	MER0002646	farnesylated-protein converting enzyme 1 (Homo sapiens)	farnesylated-protein converting enzyme 1	M48.003	M48	M48A	M	Metallo	Peptidase	43.023	3.1e-19
Monopisthocotylea	N. melleni	GW918869.1.p1	MER0000002	chymotrypsin A (cattle-type) (Bos taurus)	chymotrypsin A	S01.001	S01	S01A	S	Serine	Peptidase	30.769	1.35e-38
Monopisthocotylea	N. melleni	GW918888.1.p1	MER0005494	ubiquitin-specific peptidase 20 (Homo sapiens)	ubiquitin-specific peptidase 20	C19.025	C19	C19	C	Cysteine	Peptidase	37.5	4.16e-29
Monopisthocotylea	N. melleni	GW918894.1.p1	MER0020201	rhomboid-4 (insect) (Drosophila melanogaster)	rhomboid-4	S54.012	S54	S54	S	Serine	Peptidase	39.773	3.75e-43
Monopisthocotylea	N. melleni	GW918921.1.p1	MER0003620	cercarial elastase ({Schistosoma} sp.) (Schistosoma mansoni)	cercarial elastase	S01.144	S01	S01C	S	Serine	Peptidase	28.7	1.48e-14
Monopisthocotylea	N. melleni	GW918924.1.p1	MER0019701	impas 1 peptidase (Homo sapiens)	impas 1 peptidase	A22.003	A22	A22B	A	Aspartic	Peptidase	45.415	6.29e-58
Monopisthocotylea	N. melleni	GW918947.1.p1	MER0003620	cercarial elastase ({Schistosoma} sp.) (Schistosoma mansoni)	cercarial elastase	S01.144	S01	S01C	S	Serine	Peptidase	28.689	1.89e-16
Monopisthocotylea	N. melleni	GW918963.1.p1	MER0002676	proteasome subunit beta 2 (Homo sapiens)	proteasome subunit beta 2	T01.984	T01	T01A	T	Threonine	Peptidase	60.14	7.05e-59
Monopisthocotylea	N. melleni	GW918978.1.p1	MER0136439	SmCL3 peptidase ({Schistosoma}-type) (Schistosoma mansoni)	SmCL3 peptidase	C01.152	C01	C01A	C	Cysteine	Peptidase	49.351	4.7e-43
Monopisthocotylea	N. melleni	GW918979.1.p1	MER0086098	OTUD5 peptidase ({Homo sapiens}) (Homo sapiens)	OTUD5 peptidase	C85.001	C85	C85A	C	Cysteine	Peptidase	60.274	3.31e-30
Monopisthocotylea	N. melleni	GW918982.1.p1	MER0000836	ubiquitinyl hydrolase-L3 (Homo sapiens)	ubiquitinyl hydrolase-L3	C12.003	C12	C12	C	Cysteine	Peptidase	45.291	2.65e-70
Monopisthocotylea	N. melleni	GW918996.1.p1	MER1054226	MINDY-1 protein (Homo sapiens)	MINDY-1 protein	C115.001	C115	C115	C	Cysteine	Peptidase	37.975	2.41e-14
Monopisthocotylea	N. melleni	GW919005.1.p1	MER0175067	lysosomal 66.3 kDa protein ({Mus musculus}-type) (Mus musculus)	lysosomal 66.3 kDa protein	C95.001	C95	C95	C	Cysteine	Peptidase	42.353	1.33e-19
Monopisthocotylea	N. melleni	GW919032.1.p1	MER0000557	proteasome subunit alpha 6 (Homo sapiens)	proteasome subunit alpha 6	T01.971	T01	T01A	T	Threonine	Peptidase	65.517	6.95e-55
Monopisthocotylea	N. melleni	GW919075.1.p1	MER0003620	cercarial elastase ({Schistosoma} sp.) (Schistosoma mansoni)	cercarial elastase	S01.144	S01	S01C	S	Serine	Peptidase	24.528	2.59e-16
Monopisthocotylea	N. melleni	GW919091.1.p1	MER0000554	proteasome subunit alpha 4 (Homo sapiens)	proteasome subunit alpha 4	T01.973	T01	T01A	T	Threonine	Peptidase	63.285	1.19e-96
Monopisthocotylea	N. melleni	GW919153.1.p1	MER0002460	prostasin (Homo sapiens)	prostasin	S01.159	S01	S01A	S	Serine	Peptidase	31.25	5.29e-18
Monopisthocotylea	N. melleni	GW919186.1.p1	MER0000207	enteropeptidase (Bos taurus)	enteropeptidase	S01.156	S01	S01A	S	Serine	Peptidase	25.581	3.7e-26
Monopisthocotylea	N. melleni	GW919203.1.p1	MER0002694	ubpA ({Dictyostelium discoideum}) (Dictyostelium discoideum)	ubpA	C19.104	C19	C19	C	Cysteine	Peptidase	26.74	9.95e-29
Monopisthocotylea	N. melleni	GW919222.1.p1	MER0000628	CPL-1 peptidase ({Caenorhabditis elegans}-type) (Heterodera glycines)	CPL-1 peptidase	C01.066	C01	C01A	C	Cysteine	Peptidase	62.667	2.97e-101
Monopisthocotylea	N. melleni	GW919250.1.p1	MER0307302	LOC100535998 g.p. ({Brachydanio rerio}) (Brachydanio rerio)	LOC100535998 g.p.	M98.A02	M98	M98	M	Metallo	Peptidase	34.014	1.45e-14
Monopisthocotylea	N. melleni	GW919254.1.p1	MER0191412	HflC (Escherichia coli)	HflC	I87.001	I87	I87	I	Inhibitor	Inhibitor	32.5	5.12e-06
Monopisthocotylea	N. melleni	GW919270.1.p1	MER0001710	proteasome subunit beta 3 (Homo sapiens)	proteasome subunit beta 3	T01.983	T01	T01A	T	Threonine	Peptidase	57.979	4.01e-84
Monopisthocotylea	N. melleni	GW919275.1.p1	MER0022005	F37A4.5 protein ({Caenorhabditis elegans}) (Caenorhabditis elegans)	F37A4.5 protein	M67.A10	M67	M67A	M	Metallo	Peptidase	56.794	6.52e-110
Monopisthocotylea	N. melleni	GW919291.1.p1	MER0001645	proteasome subunit beta1c (Saccharomyces cerevisiae)	proteasome subunit beta1c	T01.010	T01	T01A	T	Threonine	Peptidase	50.254	1.23e-68
Monopisthocotylea	N. melleni	GW919374.1.p1	MER0001271	aminoacylase (Homo sapiens)	aminoacylase	M20.973	M20	M20A	M	Metallo	Peptidase	44.482	5.27e-88
Monopisthocotylea	N. melleni	GW919427.1.p1	MER0003620	cercarial elastase ({Schistosoma} sp.) (Schistosoma mansoni)	cercarial elastase	S01.144	S01	S01C	S	Serine	Peptidase	23.039	8.95e-10
Monopisthocotylea	N. melleni	GW919434.1.p1	MER0001013	leukotriene A4 hydrolase (Homo sapiens)	leukotriene A4 hydrolase	M01.004	M01	M01	M	Metallo	Peptidase	67.442	1.33e-36
Monopisthocotylea	N. melleni	GW919437.1.p1	MER0006118	tryptase-6 (Homo sapiens)	tryptase-6	S01.075	S01	S01A	S	Serine	Peptidase	25.424	7.78e-13
Monopisthocotylea	N. melleni	GW919520.1.p1	MER0000002	chymotrypsin A (cattle-type) (Bos taurus)	chymotrypsin A	S01.001	S01	S01A	S	Serine	Peptidase	32.558	5.4e-36
Monopisthocotylea	N. melleni	GW919522.1.p1	MER0003620	cercarial elastase ({Schistosoma} sp.) (Schistosoma mansoni)	cercarial elastase	S01.144	S01	S01C	S	Serine	Peptidase	30.189	7.93e-20
Monopisthocotylea	N. melleni	GW919524.1.p1	MER0000695	papain homologue (nematode) (Heterodera glycines)	papain homologue	C01.055	C01	C01A	C	Cysteine	Peptidase	44.749	8.96e-61
Monopisthocotylea	N. melleni	GW919526.1.p1	MER0135501	PwSERPIN ({Paragonimus westermani}) (Paragonimus westermani)	PwSERPIN	I04.067	I04	I04	I	Inhibitor	Inhibitor	28.897	4.44e-31
Monopisthocotylea	N. melleni	GW919559.1.p1	MER0011353	CG12951 protein ({Drosophila melanogaster}) (Drosophila melanogaster)	CG12951 protein	S01.B49	S01	S01A	S	Serine	Peptidase	28.261	5.32e-08
Monopisthocotylea	N. melleni	GW919564.1.p1	MER0006058	dipeptidyl-peptidase II (Rattus norvegicus)	dipeptidyl-peptidase II	S28.002	S28	S28	S	Serine	Peptidase	40.991	2.62e-57
Monopisthocotylea	N. melleni	GW919566.1.p1	MER0018662	serpin SP6 ({Drosophila melanogaster}) (Drosophila melanogaster)	serpin SP6	I04.039	I04	I04	I	Inhibitor	Inhibitor	30.935	6.85e-44
Monopisthocotylea	N. melleni	GW919608.1.p1	MER0019717	SmCB2 peptidase ({Schistosoma}-type) (Schistosoma mansoni)	SmCB2 peptidase	C01.061	C01	C01A	C	Cysteine	Peptidase	46.457	4.96e-82
Monopisthocotylea	N. melleni	GW919630.1.p1	MER0079520	leucine aminopeptidase ({Fasciola}-type) (Fasciola hepatica)	leucine aminopeptidase	M17.011	M17	M17	M	Metallo	Peptidase	69.751	4.84e-147
Monopisthocotylea	N. melleni	GW919631.1.p2	MER0017884	peptidase inhibitor 5 ({Anemonia sulcata}) (Anemonia sulcata)	peptidase inhibitor 5	I02.026	I02	I02	I	Inhibitor	Inhibitor	55.769	5.66e-17
Monopisthocotylea	N. melleni	GW919636.1.p1	MER0017883	paragonial peptide D ({Drosophila funebris}) (Drosophila funebris)	paragonial peptide D	I02.019	I02	I02	I	Inhibitor	Inhibitor	44.262	3.56e-11
Monopisthocotylea	N. melleni	GW919668.1.p1	MER0003620	cercarial elastase ({Schistosoma} sp.) (Schistosoma mansoni)	cercarial elastase	S01.144	S01	S01C	S	Serine	Peptidase	30.213	4.09e-20
Monopisthocotylea	N. melleni	GW919692.1.p1	MER0005496	Afg3-like protein 2 (Homo sapiens)	Afg3-like protein 2	M41.007	M41	M41	M	Metallo	Peptidase	71.942	7.97e-73
Monopisthocotylea	N. melleni	GW919701.1.p1	MER0000550	proteasome subunit alpha 2 (Homo sapiens)	proteasome subunit alpha 2	T01.972	T01	T01A	T	Threonine	Peptidase	68.367	1.26e-100
Monopisthocotylea	N. melleni	GW919709.1.p1	MER0047299	Mername-AA227 peptidase homologue ({Homo sapiens}) (Homo sapiens)	Mername-AA227 peptidase homologue	M24.977	M24	M24X	M	Metallo	Peptidase	24.812	5.64e-05
Monopisthocotylea	N. melleni	GW919746.1.p1	MER0003620	cercarial elastase ({Schistosoma} sp.) (Schistosoma mansoni)	cercarial elastase	S01.144	S01	S01C	S	Serine	Peptidase	24.583	6.85e-14
Monopisthocotylea	N. melleni	GW919792.1.p1	MER0017852	fraction IX inhibitor ({Bungarus fasciatus}) (Bungarus fasciatus)	fraction IX inhibitor	I02.031	I02	I02	I	Inhibitor	Inhibitor	40.385	1.88e-08
Monopisthocotylea	N. melleni	GW919803.1.p1	MER0064643	proliferation-associated protein 2G4 (Rattus norvegicus)	proliferation-associated protein 2G4	M24.978	M24	M24X	M	Metallo	Peptidase	48.089	8.59e-106
Monopisthocotylea	N. melleni	GW919854.1.p1	MER0028239	matriptase-3 (Mus musculus)	matriptase-3	S01.072	S01	S01A	S	Serine	Peptidase	39.623	5.37e-05
Monopisthocotylea	N. melleni	GW919867.1.p1	MER0003620	cercarial elastase ({Schistosoma} sp.) (Schistosoma mansoni)	cercarial elastase	S01.144	S01	S01C	S	Serine	Peptidase	31.405	1.98e-25
Monopisthocotylea	N. melleni	GW919869.1.p1	MER0000843	legumain, trematode-type (Schistosoma japonicum)	legumain, trematode-type	C13.007	C13	C13	C	Cysteine	Peptidase	49.421	1.63e-88
Monopisthocotylea	N. melleni	GW919899.1.p1	MER0000551	proteasome subunit beta 1 (Homo sapiens)	proteasome subunit beta 1	T01.986	T01	T01A	T	Threonine	Peptidase	51.546	8.48e-70
Monopisthocotylea	N. melleni	GW919914.1.p1	MER0003620	cercarial elastase ({Schistosoma} sp.) (Schistosoma mansoni)	cercarial elastase	S01.144	S01	S01C	S	Serine	Peptidase	29.956	3.97e-18
Monopisthocotylea	N. melleni	GW919937.1.p1	MER0003564	dipeptidyl-peptidase III (Rattus norvegicus)	dipeptidyl-peptidase III	M49.001	M49	M49	M	Metallo	Peptidase	47.436	1.22e-45
Monopisthocotylea	N. melleni	GW919963.1.p1	MER0003543	ubiquinol-cytochrome c reductase core protein I (Homo sapiens)	ubiquinol-cytochrome c reductase core protein I	M16.973	M16	M16B	M	Metallo	Peptidase	59.292	1.68e-99
Monopisthocotylea	N. melleni	GW919989.1.p1	MER0016115	2310051m13rik protein (Mus musculus)	2310051m13rik protein	C01.054	C01	C01A	C	Cysteine	Peptidase	57.078	1.6e-90
Monopisthocotylea	N. melleni	GW919994.1.p1	MER0000843	legumain, trematode-type (Schistosoma japonicum)	legumain, trematode-type	C13.007	C13	C13	C	Cysteine	Peptidase	42.471	4.79e-71
Monopisthocotylea	N. melleni	GW920033.1.p1	MER0011032	pyroglutamyl-peptidase I (chordate) (Homo sapiens)	pyroglutamyl-peptidase I	C15.010	C15	C15	C	Cysteine	Peptidase	26.108	8.75e-17
Monopisthocotylea	N. melleni	GW920054.1.p1	MER0013796	VesC peptidase ({Vibrio cholerae}) (Vibrio cholerae)	VesC peptidase	S01.517	S01	S01A	S	Serine	Peptidase	25.229	6.09e-10
Monopisthocotylea	N. melleni	GW920063.1.p1	MER0002738	chymotrypsin C (Bos taurus)	chymotrypsin C	S01.157	S01	S01A	S	Serine	Peptidase	28.571	2.03e-14
Monopisthocotylea	N. melleni	GW920101.1.p1	MER0012080	Xesp-2 g.p. ({Xenopus laevis}) (Xenopus laevis)	Xesp-2 g.p.	S01.049	S01	S01A	S	Serine	Peptidase	30.435	6.55e-32
Monopisthocotylea	N. melleni	GW920107.1.p1	MER0003544	ubiquinol-cytochrome c reductase core protein II (Homo sapiens)	ubiquinol-cytochrome c reductase core protein II	M16.974	M16	M16B	M	Metallo	Peptidase	26.582	5.2e-15
Monopisthocotylea	N. melleni	GW920109.1.p1	MER0000495	PIM1 peptidase (Homo sapiens)	PIM1 peptidase	S16.002	S16	S16	S	Serine	Peptidase	55.682	2.8e-64
Monopisthocotylea	N. melleni	GW920114.1.p1	MER0015112	dihydropyrimidinase (Mus musculus)	dihydropyrimidinase	M38.973	M38	M38	M	Metallo	Peptidase	62.934	5.43e-118
Monopisthocotylea	N. melleni	GW920141.1.p1	MER0002667	ubiquitin-specific peptidase 14 (Homo sapiens)	ubiquitin-specific peptidase 14	C19.015	C19	C19	C	Cysteine	Peptidase	55.336	3.94e-96
Monopisthocotylea	N. melleni	GW920172.1.p1	MER0003620	cercarial elastase ({Schistosoma} sp.) (Schistosoma mansoni)	cercarial elastase	S01.144	S01	S01C	S	Serine	Peptidase	27.16	8.27e-14
Monopisthocotylea	N. melleni	GW920187.1.p1	MER0021886	Mername-AA168 protein (Homo sapiens)	Mername-AA168 protein	M67.971	M67	M67X	M	Metallo	Peptidase	48.921	4.27e-42
Monopisthocotylea	N. melleni	GW920193.1.p1	MER0000549	proteasome subunit alpha 1 (Homo sapiens)	proteasome subunit alpha 1	T01.976	T01	T01A	T	Threonine	Peptidase	57.407	3.21e-69
Monopisthocotylea	N. melleni	GW920208.1.p1	MER0003620	cercarial elastase ({Schistosoma} sp.) (Schistosoma mansoni)	cercarial elastase	S01.144	S01	S01C	S	Serine	Peptidase	29.278	2.31e-19
Monopisthocotylea	N. melleni	GW920210.1.p1	MER0001711	proteasome subunit beta 4 (Homo sapiens)	proteasome subunit beta 4	T01.987	T01	T01A	T	Threonine	Peptidase	46.341	4.03e-70
Monopisthocotylea	N. melleni	GW920240.1.p1	MER0003620	cercarial elastase ({Schistosoma} sp.) (Schistosoma mansoni)	cercarial elastase	S01.144	S01	S01C	S	Serine	Peptidase	33.929	1.74e-17
Monopisthocotylea	N. melleni	GW920251.1.p1	MER0000686	cathepsin B (Homo sapiens)	cathepsin B	C01.060	C01	C01A	C	Cysteine	Peptidase	57.49	7.15e-100
Monopisthocotylea	N. melleni	GW920294.1.p1	MER0019717	SmCB2 peptidase ({Schistosoma}-type) (Schistosoma mansoni)	SmCB2 peptidase	C01.061	C01	C01A	C	Cysteine	Peptidase	57.979	6.84e-75
Monopisthocotylea	N. melleni	GW920313.1.p1	MER0030137	COP9 signalosome subunit 6 (Homo sapiens)	COP9 signalosome subunit 6	M67.972	M67	M67A	M	Metallo	Peptidase	47.778	3.05e-24
Monopisthocotylea	N. melleni	GW920321.1.p1	MER0018694	serpin 4 ({Drosophila melanogaster}) (Drosophila melanogaster)	serpin 4	I04.043	I04	I04	I	Inhibitor	Inhibitor	24.104	2.33e-17
Monopisthocotylea	N. melleni	GW920328.1.p1	MER0306550	LOC100535908 g.p. ({Brachydanio rerio}) (Brachydanio rerio)	LOC100535908 g.p.	M98.A01	M98	M98	M	Metallo	Peptidase	41.667	1.01e-11
Monopisthocotylea	N. melleni	GW920346.1.p1	MER0030133	eukaryotic translation initiation factor 3 subunit F (Homo sapiens)	eukaryotic translation initiation factor 3 subunit F	M67.974	M67	M67X	M	Metallo	Peptidase	34.981	5.08e-55
Monopisthocotylea	N. melleni	GW920349.1.p1	MER0005542	BcDNA.LD24440 ({Drosophila melanogaster}) (Drosophila melanogaster)	BcDNA.LD24440	C12.A05	C12	C12	C	Cysteine	Peptidase	50.224	1.25e-78
Monopisthocotylea	N. melleni	GW920408.1.p1	MER0015095	glutaminyl cyclase (Homo sapiens)	glutaminyl cyclase	M28.974	M28	M28X	M	Metallo	Peptidase	41.516	1.22e-64
Monopisthocotylea	N. melleni	GW920409.1.p1	MER0003735	matriptase (Homo sapiens)	matriptase	S01.302	S01	S01A	S	Serine	Peptidase	28.826	1.31e-29
Monopisthocotylea	N. melleni	GW920484.1.p1	MER0017852	fraction IX inhibitor ({Bungarus fasciatus}) (Bungarus fasciatus)	fraction IX inhibitor	I02.031	I02	I02	I	Inhibitor	Inhibitor	43.636	9.25e-09
Monopisthocotylea	N. melleni	GW920500.1.p1	MER0018468	alpha-2-macroglobulin (Homo sapiens)	alpha-2-macroglobulin	I39.001	I39	I39	I	Inhibitor	Inhibitor	25.694	2.38e-08
Monopisthocotylea	N. melleni	GW920536.1.p1	MER0003620	cercarial elastase ({Schistosoma} sp.) (Schistosoma mansoni)	cercarial elastase	S01.144	S01	S01C	S	Serine	Peptidase	30.043	1.25e-22
Monopisthocotylea	N. melleni	GW920552.1.p1	MER0018848	serpin Iris ({Ixodes ricinus}) (Ixodes ricinus)	serpin Iris	I04.076	I04	I04	I	Inhibitor	Inhibitor	27.612	2.4e-30
Monopisthocotylea	N. melleni	GW920614.1.p1	MER0200434	highly similar to acyl-protein thioesterase 1 ({Homo sapiens}) (Homo sapiens)	highly similar to acyl-protein thioesterase 1	S09.941	S09	S09X	S	Serine	Peptidase	44.898	1.29e-26
Monopisthocotylea	N. melleni	GW920662.1.p1	MER0003620	cercarial elastase ({Schistosoma} sp.) (Schistosoma mansoni)	cercarial elastase	S01.144	S01	S01C	S	Serine	Peptidase	26.4	1.68e-10
Monopisthocotylea	N. melleni	GW920780.1.p1	MER0001728	methionyl aminopeptidase 2 (Homo sapiens)	methionyl aminopeptidase 2	M24.002	M24	M24A	M	Metallo	Peptidase	66.667	1.26e-60
Monopisthocotylea	N. melleni	GW920886.1.p1	MER0014629	ubiquitin-specific peptidase 46 (Homo sapiens)	ubiquitin-specific peptidase 46	C19.052	C19	C19	C	Cysteine	Peptidase	68.966	3.75e-111
Monopisthocotylea	N. melleni	GW920921.1.p1	MER0028760	fascipain B (Fasciola gigantica)	fascipain B	C01.115	C01	C01A	C	Cysteine	Peptidase	43.216	2.57e-51
Monopisthocotylea	N. melleni	GW921053.1.p1	MER0004735	DKEY-157L19.1-001 g.p. ({Brachydanio rerio}) (Brachydanio rerio)	DKEY-157L19.1-001 g.p.	C13.A03	C13	C13	C	Cysteine	Peptidase	40	1.24e-15
Monopisthocotylea	N. melleni	GW921102.1.p1	MER0003735	matriptase (Homo sapiens)	matriptase	S01.302	S01	S01A	S	Serine	Peptidase	36.29	1.04e-16
Monopisthocotylea	N. melleni	GW921235.1.p1	MER0001387	Ubp5 ubiquitin peptidase (Saccharomyces cerevisiae)	Ubp5 ubiquitin peptidase	C19.006	C19	C19	C	Cysteine	Peptidase	24.715	5.71e-16
Monopisthocotylea	N. melleni	GW921363.1.p1	MER0011253	CG8560 protein ({Drosophila melanogaster}) (Drosophila melanogaster)	CG8560 protein	M14.A04	M14	M14A	M	Metallo	Peptidase	25.862	5.04e-10
Monopisthocotylea	N. melleni	GW921372.1.p1	MER0015142	carnosine dipeptidase I (Homo sapiens)	carnosine dipeptidase I	M20.006	M20	M20F	M	Metallo	Peptidase	40	2.13e-13
Monopisthocotylea	N. melleni	GW921410.1.p1	MER0003620	cercarial elastase ({Schistosoma} sp.) (Schistosoma mansoni)	cercarial elastase	S01.144	S01	S01C	S	Serine	Peptidase	29.73	2.08e-18
Monopisthocotylea	N. melleni	GW921468.1.p1	MER0116559	YOD1 peptidase (Homo sapiens)	YOD1 peptidase	C85.007	C85	C85B	C	Cysteine	Peptidase	33.582	8.14e-21
Monopisthocotylea	N. melleni	GW921471.1.p1	MER0000430	serine carboxypeptidase A (Homo sapiens)	serine carboxypeptidase A	S10.002	S10	S10	S	Serine	Peptidase	47.771	2.33e-49
Monopisthocotylea	N. melleni	GW921512.1.p1	MER0031616	abhydrolase domain-containing protein 4 (Homo sapiens)	abhydrolase domain-containing protein 4	S33.013	S33	S33	S	Serine	Peptidase	37.58	8.3e-76
Monopisthocotylea	N. melleni	GW921606.1.p1	MER0000156	hepsin (Homo sapiens)	hepsin	S01.224	S01	S01A	S	Serine	Peptidase	24.686	2.4e-09
Monopisthocotylea	N. melleni	GW921626.1.p1	MER0033274	hormone-sensitive lipase (Homo sapiens)	hormone-sensitive lipase	S09.993	S09	S09X	S	Serine	Peptidase	52.258	3.35e-51
Monopisthocotylea	N. melleni	GW921647.1.p1	MER0001235	leucine aminopeptidase 3 (Bos taurus)	leucine aminopeptidase 3	M17.001	M17	M17	M	Metallo	Peptidase	27.976	5.26e-17
Monopisthocotylea	N. melleni	GW921722.1.p1	MER0003620	cercarial elastase ({Schistosoma} sp.) (Schistosoma mansoni)	cercarial elastase	S01.144	S01	S01C	S	Serine	Peptidase	33.333	8.36e-13
Monopisthocotylea	N. melleni	GW921766.1.p1	MER0005870	BACE1 g.p. ({Homo sapiens}) (Homo sapiens)	BACE1 g.p.	A01.004	A01	A01A	A	Aspartic	Peptidase	32.362	9.49e-49
Monopisthocotylea	N. melleni	GW921796.1.p1	MER0005987	CG11319 ({Drosophila melanogaster}) (Drosophila melanogaster)	CG11319	S09.A65	S09	S09B	S	Serine	Peptidase	41.176	1.77e-36
Monopisthocotylea	N. melleni	GW921821.1.p1	MER0005493	ubiquitin-specific peptidase 16 (Homo sapiens)	ubiquitin-specific peptidase 16	C19.021	C19	C19	C	Cysteine	Peptidase	27.517	4.43e-09
Monopisthocotylea	N. melleni	GW921919.1.p1	MER0017852	fraction IX inhibitor ({Bungarus fasciatus}) (Bungarus fasciatus)	fraction IX inhibitor	I02.031	I02	I02	I	Inhibitor	Inhibitor	40.385	2.07e-09
Monopisthocotylea	N. melleni	GW921931.1.p1	MER0001156	mitochondrial intermediate peptidase (Saccharomyces cerevisiae)	mitochondrial intermediate peptidase	M03.006	M03	M03A	M	Metallo	Peptidase	29.697	2.42e-16
Monopisthocotylea	N. melleni	GW922027.1.p1	MER0049593	calpain B ({Gecarcinus}-type}) (Gecarcinus lateralis)	calpain B	C02.024	C02	C02A	C	Cysteine	Peptidase	67.347	1.4e-18
Monopisthocotylea	N. melleni	GW922046.1.p1	MER0003620	cercarial elastase ({Schistosoma} sp.) (Schistosoma mansoni)	cercarial elastase	S01.144	S01	S01C	S	Serine	Peptidase	25.991	1.07e-12
Monopisthocotylea	N. melleni	GW922049.1.p1	MER0003620	cercarial elastase ({Schistosoma} sp.) (Schistosoma mansoni)	cercarial elastase	S01.144	S01	S01C	S	Serine	Peptidase	23.429	3.92e-11
Monopisthocotylea	N. melleni	GW922079.1.p1	MER0015472	Pcp1 peptidase (yeast) (Saccharomyces cerevisiae)	Pcp1 peptidase	S54.007	S54	S54	S	Serine	Peptidase	36.709	1.25e-07
Monopisthocotylea	N. melleni	GW922170.1.p1	MER0003620	cercarial elastase ({Schistosoma} sp.) (Schistosoma mansoni)	cercarial elastase	S01.144	S01	S01C	S	Serine	Peptidase	28.782	1.6e-13
Monopisthocotylea	N. melleni	GW922190.1.p1	MER0001156	mitochondrial intermediate peptidase (Saccharomyces cerevisiae)	mitochondrial intermediate peptidase	M03.006	M03	M03A	M	Metallo	Peptidase	33.766	3.89e-35
Monopisthocotylea	N. melleni	GW922284.1.p1	MER0031610	Williams-Beuren syndrome critical region protein 21 epoxide hydrolase (Homo sapiens)	Williams-Beuren syndrome critical region protein 21 epoxide hydrolase	S33.976	S33	S33	S	Serine	Peptidase	37.984	9.83e-52
Monopisthocotylea	N. melleni	GW922298.1.p1	MER0000446	lysosomal Pro-Xaa carboxypeptidase (Homo sapiens)	lysosomal Pro-Xaa carboxypeptidase	S28.001	S28	S28	S	Serine	Peptidase	43.75	3.37e-78
Monopisthocotylea	N. melleni	GW922567.1.p1	MER0003620	cercarial elastase ({Schistosoma} sp.) (Schistosoma mansoni)	cercarial elastase	S01.144	S01	S01C	S	Serine	Peptidase	28.378	7.01e-21
Monopisthocotylea	N. melleni	GW922642.1.p1	MER0003620	cercarial elastase ({Schistosoma} sp.) (Schistosoma mansoni)	cercarial elastase	S01.144	S01	S01C	S	Serine	Peptidase	27.869	7.54e-18
Monopisthocotylea	N. melleni	GW922672.1.p1	MER0099998	ataxin-3 (Homo sapiens)	ataxin-3	C86.001	C86	C86	C	Cysteine	Peptidase	50	1.05e-60
Monopisthocotylea	N. melleni	GW922678.1.p1	MER0187565	desumoylating isopeptidase 1 (Mus musculus)	desumoylating isopeptidase 1	C97.001	C97	C97	C	Cysteine	Peptidase	50.365	2.66e-44
Monopisthocotylea	N. melleni	GW922686.1.p1	MER0029866	phosphatidylethanolamine-binding protein (Homo sapiens)	phosphatidylethanolamine-binding protein	I51.002	I51	I51	I	Inhibitor	Inhibitor	30.108	4.58e-06
Monopisthocotylea	N. melleni	GW922704.1.p1	MER0003620	cercarial elastase ({Schistosoma} sp.) (Schistosoma mansoni)	cercarial elastase	S01.144	S01	S01C	S	Serine	Peptidase	26.378	3.37e-17
Monopisthocotylea	N. melleni	GW922708.1.p1	MER0079232	mitochondrial processing peptidase subunit alpha unit 2 (Bos taurus)	mitochondrial processing peptidase subunit alpha unit 2	M16.985	M16	M16B	M	Metallo	Peptidase	39.49	3.54e-38
Monopisthocotylea	N. melleni	GW922741.1.p1	MER0003620	cercarial elastase ({Schistosoma} sp.) (Schistosoma mansoni)	cercarial elastase	S01.144	S01	S01C	S	Serine	Peptidase	31.841	5.12e-15
Monopisthocotylea	N. melleni	GW922752.1.p1	MER0030151	dihydropyrimidinase related protein-3 (Homo sapiens)	dihydropyrimidinase related protein-3	M38.976	M38	M38	M	Metallo	Peptidase	23.765	1.89e-07
Monopisthocotylea	N. melleni	GW922761.1.p1	MER0018848	serpin Iris ({Ixodes ricinus}) (Ixodes ricinus)	serpin Iris	I04.076	I04	I04	I	Inhibitor	Inhibitor	33.882	3.43e-51
Monopisthocotylea	N. melleni	GW922804.1.p1	MER0000392	prolyl oligopeptidase (Sus scrofa)	prolyl oligopeptidase	S09.001	S09	S09A	S	Serine	Peptidase	57.843	1.53e-34
Monopisthocotylea	N. melleni	GW922818.1.p1	MER0012158	glutamine:fructose-6-phosphate amidotransferase (Homo sapiens)	glutamine:fructose-6-phosphate amidotransferase	C44.972	C44	C44	C	Cysteine	Peptidase	47.508	2.61e-94
Monopisthocotylea	N. melleni	GW922832.1.p1	MER0000855	caspase-2 (Mus musculus)	caspase-2	C14.006	C14	C14A	C	Cysteine	Peptidase	31.179	5.22e-37
Monopisthocotylea	N. melleni	GW922914.1.p1	MER0018692	serpin Necrotic ({Drosophila melanogaster}) (Drosophila melanogaster)	serpin Necrotic	I04.040	I04	I04	I	Inhibitor	Inhibitor	29.032	1.12e-25
Monopisthocotylea	N. melleni	GW922927.1.p1	MER0011840	CG30286, domain 1 ({Drosophila melanogaster}) (Drosophila melanogaster)	CG30286, domain 1	S01.A12	S01	S01A	S	Serine	Peptidase	24.138	1.16e-06
Monopisthocotylea	N. melleni	GW922979.1.p1	MER0003620	cercarial elastase ({Schistosoma} sp.) (Schistosoma mansoni)	cercarial elastase	S01.144	S01	S01C	S	Serine	Peptidase	30	1.18e-07
Monopisthocotylea	N. melleni	GW922996.1.p1	MER0003699	trypsin ({Petromyzon}-type) (Petromyzon marinus)	trypsin	S01.128	S01	S01A	S	Serine	Peptidase	32	5.16e-13
Monopisthocotylea	N. melleni	GW923086.1.p1	MER0000686	cathepsin B (Homo sapiens)	cathepsin B	C01.060	C01	C01A	C	Cysteine	Peptidase	58.904	1.05e-98
Monopisthocotylea	N. melleni	GW923124.1.p1	MER0011260	CG14820 protein ({Drosophila melanogaster}) (Drosophila melanogaster)	CG14820 protein	M14.A12	M14	M14A	M	Metallo	Peptidase	39.048	5.71e-22
Monopisthocotylea	N. melleni	GW923188.1.p1	MER0437468	ctps g.p. ({Brachydanio rerio}) (Brachydanio rerio)	ctps g.p.	C26.A36	C26	C26	C	Cysteine	Peptidase	41.935	9.43e-12
Monopisthocotylea	N. melleni	GW923207.1.p1	MER0000686	cathepsin B (Homo sapiens)	cathepsin B	C01.060	C01	C01A	C	Cysteine	Peptidase	52.8	6.13e-93
Monopisthocotylea	N. melleni	GW923218.1.p1	MER0003620	cercarial elastase ({Schistosoma} sp.) (Schistosoma mansoni)	cercarial elastase	S01.144	S01	S01C	S	Serine	Peptidase	29.694	8.25e-21
Monopisthocotylea	N. melleni	GW923231.1.p1	MER0437468	ctps g.p. ({Brachydanio rerio}) (Brachydanio rerio)	ctps g.p.	C26.A36	C26	C26	C	Cysteine	Peptidase	64.516	4.23e-10
Monopisthocotylea	N. melleni	GW923323.1.p1	MER0000628	CPL-1 peptidase ({Caenorhabditis elegans}-type) (Heterodera glycines)	CPL-1 peptidase	C01.066	C01	C01A	C	Cysteine	Peptidase	52.288	6.67e-47
Monopisthocotylea	N. melleni	GW923409.1.p1	MER0001514	PCSK5 peptidase (Rattus norvegicus)	PCSK5 peptidase	S08.076	S08	S08B	S	Serine	Peptidase	42.282	5.53e-33
Monopisthocotylea	N. melleni	GW923415.1.p1	MER0003620	cercarial elastase ({Schistosoma} sp.) (Schistosoma mansoni)	cercarial elastase	S01.144	S01	S01C	S	Serine	Peptidase	25.182	1.03e-09
Monopisthocotylea	N. melleni	GW923497.1.p1	MER0012080	Xesp-2 g.p. ({Xenopus laevis}) (Xenopus laevis)	Xesp-2 g.p.	S01.049	S01	S01A	S	Serine	Peptidase	30.769	5.8e-32
Monopisthocotylea	N. melleni	GW923558.1.p1	MER0307302	LOC100535998 g.p. ({Brachydanio rerio}) (Brachydanio rerio)	LOC100535998 g.p.	M98.A02	M98	M98	M	Metallo	Peptidase	40.244	9.29e-10
Monopisthocotylea	N. melleni	GW923605.1.p1	MER0000686	cathepsin B (Homo sapiens)	cathepsin B	C01.060	C01	C01A	C	Cysteine	Peptidase	56.275	1.53e-96
Monopisthocotylea	N. melleni	GW923606.1.p1	MER0030134	26S proteasome non-ATPase regulatory subunit 7 (Homo sapiens)	26S proteasome non-ATPase regulatory subunit 7	M67.973	M67	M67A	M	Metallo	Peptidase	75.833	8.64e-61
Monopisthocotylea	N. melleni	GW923648.1.p1	MER0001342	methionyl aminopeptidase 1 (eukaryote) (Homo sapiens)	methionyl aminopeptidase 1	M24.017	M24	M24A	M	Metallo	Peptidase	58.278	1.18e-61
Monopisthocotylea	N. melleni	GW923698.1.p1	MER0015075	strypsin-2 (Mus musculus)	strypsin-2	S01.315	S01	S01A	S	Serine	Peptidase	35.965	4.02e-18
Monopisthocotylea	N. melleni	GW923732.1.p1	MER0016486	ubiquitin-specific peptidase 49 (Homo sapiens)	ubiquitin-specific peptidase 49	C19.073	C19	C19	C	Cysteine	Peptidase	43.902	3.61e-33
Monopisthocotylea	N. melleni	GW923749.1.p2	MER0017883	paragonial peptide D ({Drosophila funebris}) (Drosophila funebris)	paragonial peptide D	I02.019	I02	I02	I	Inhibitor	Inhibitor	34.921	4.8e-08
Monopisthocotylea	N. melleni	GW923858.1.p1	MER0002683	chymotrypsin B ({Gadus}-type) (Gadus morhua)	chymotrypsin B	S01.437	S01	S01A	S	Serine	Peptidase	30	1.05e-09
[truncated: 2,821 more rows]

## Sheet: ST S4
Supplementary Table S4. Number and percentage of peptidase classes in each flatworm species.
Major class	Class	Species	Percentage of peptidases	Number of peptidases
[truncated: 89 more rows]

## Sheet: ST S5
Supplementary Table S5. Number and percentage of peptidase families in each flatworm species.
[truncated: 955 more rows]

[truncated: 11 more sheets: ST S6, ST S7, ST S8, ST S9, ST S10, ST S11, ST S12, ST S13, ST S14, ST S15, ST S16]
